# Supplementary material for: Soil structure is an important omission in Earth System Models
Source: Nat Commun. 2020 Jan 27;11:522. doi: 10.1038/s41467-020-14411-z (PMC6985222; doi:10.1038/s41467-020-14411-z)
Supplement: Supplementary file 3 — Source Data [file 41467_2020_14411_MOESM3_ESM.zip]

Archive with 4 entries (4 files):
- SOURCE_DATA_FIG1.xlsx
- SOURCE_DATA_FIG3.xlsx
- SOURCE_DATA_FIG4.xlsx
- SOURCE_DATA_FIG5
