# Supplementary material for: Soil structure is an important omission in Earth System Models
Source: Nat Commun. 2020 Jan 27;11:522. doi: 10.1038/s41467-020-14411-z (PMC6985222; doi:10.1038/s41467-020-14411-z)
Supplement: Supplementary file 3 — Source Data [file 41467_2020_14411_MOESM3_ESM.zip › SOURCE_DATA_FIG1.xlsx]

## Sheet: Fig 1a
Number of samples in the UNSODA database
Ks [mm/h]	'<0.1'	'0.1-1'	'1-10'	'10-100'	'100-1000'	'1000-10000'	'>10000'
Undisturbed Sand	0	0	6	19	31	7	1
Undisturbed Sandy Loam	0	1	15	24	19	2	0
Undisturbed Silt and Loam	2	5	37	56	34	2	0
Undisturbed Clay	0	6	7	10	5	5	0

## Sheet: Fig 2a
	Distribution of the ratio between structural and textural saturated conductivity Ks,str/Ks,tex [-] subdivided for soil-textural types (data from Weynants et al 2009)
Sample	Sand	Sandy loam	Loam	Clay
1	3.70259	20.525	41.1338	0.749039
2	0.738668	0.954756	89.2686	17.1699
3	0.118877	1.9049	24.7534	407.253
4	1.32889	4.6611	95.0589	40.0427
5	2.18464	47.1134	15.6768	787.425
6	1.38598	95.0606	40.7716	15.346
7	2.52166	16.0677	16.2234	8.69322
8	2.44235	1.36509	320.2	2.72963
9	0.785129	27.8699	186.237	58.0601
10	4.1096	24.3969	20.1665
11	6.65494	22.4283	1.89726
12	3.56001	4.75876	234.784
13	22.3542	11.3818	233.351
14	7.52122	8.22714	1.80513
15	8.0378	26.5904	0.15757
16	3.00843	3.97892	1820.6
17	2.95389	1.4181	2.81752
18	0.680929	8.32717	6.98483
19	0.0981466	8.8427	2.13313
20	0.111519	1.11994	6.21791
21	0.38819	8.18012	16.2878
22	45.0751	27.3619	84.0255
23	53.4816	19.909	4.08725
24	43.5761	2.58153	1.48697
25	15.6049	1.56251	17.4296
26	16.5881	0.43693	3.74619
27	14.8056	0.155276	5.60859
28	9.84891	0.640026
29	9.85475	3.47843
30	2.58128	9.95012
31	2.55004	5.11395
32	0.155551	8.34124
33	0.390972	3.64094
34	2.08105	7.86548
35	3.08544	104.045
36	2.55669	185.162
37	1.85932	7.85858
38	1.95996	8.07979
39	7.57495	12.2595
40	9.42287	3.79357
41	14.1113	33.3488
42	13.5643	3.88219
43	3.16895
44	4.06977
45	6.62122
46	5.85021
47	2.03618
48	3.60751
49	1.90972
50	0.753219
