# Supplementary material for: Soil structure is an important omission in Earth System Models
Source: Nat Commun. 2020 Jan 27;11:522. doi: 10.1038/s41467-020-14411-z (PMC6985222; doi:10.1038/s41467-020-14411-z)
Supplement: Supplementary file 3 — Source Data [file 41467_2020_14411_MOESM3_ESM.zip › SOURCE_DATA_FIG3.xlsx]

## Sheet: Sheet1
Case Study	'Chamau'	DukeF	Hainich	Harvard	HYT	Jornada	Kendall	Konza	LPH	Manaus	MMSF	ORNL	SevGR	SevSH	SGS	Stubai	TasFACE	UMBS	Vaira	WilCre
ID	1	2	3	4	5	6	7	8	9	10	11	12	13	14	15	16	17	18	19	20
Latitutude	47.2102	35.96	51.0792	42.5378	61.8475	32.51	31.7365	39.1	42.5419	-2.6091	39.3231	35.9	34.3623	34.3349	40.81	47.1162	-42.7	45.5598	38.4133	40.806
Longitude	8.41044	-79.1	10.453	-72.1715	24.295	-106.78	-109.942	-96.6	-72.5419	-60.2093	-86.4131	-84.33	-106.702	-106.744	-104.75	11.3204	147.26	-84.7138	-120.951	-90.0798
Number of years	3.00068	12	8	19.1786	16	21.0021	9.65355	31.6948	8	7.99452	8	11.0007	4	4	24	11.0007	8.24401	16	13.1936	16
First year	2006	1996	2000	1991	1997	1992	2004	1982	2003	1998	1999	1998	2007	2007	1986	2002	2002	1999	2000	1999
Last year	2008	2007	2007	2010	2012	2012	2013	2013	2010	2006	2006	2008	2010	2010	2009	2012	2010	2014	2013	2014
Length Series [years]	3.00068	12	8	19.1786	16	21.0021	9.65092	31.6934	8	7.99452	8	11.0007	4	4	24	11.0007	8.24367	16	13.191	16
Mean Precipitation [mm/yr]	1155.93	1081.26	806.461	1178.79	706.676	249.272	280.02	826.141	1302.89	2736.76	1067.68	1220.93	238.928	225.749	303.839	855.813	387.7	890.15	552.674	689.121
Mean Air Temperature [°C]	9.67886	14.7858	8.30413	7.87183	4.23915	18.1235	17.4004	12.8185	7.81884	25.8069	12.322	14.8189	13.4241	14.1234	8.43365	6.80541	11.6765	7.18151	15.6543	5.42522
CASE - VG
GPP [gC m-2 yr-1]	2367.46	2039.69	1550.73	1534.13	998.066	200.026	361.458	1495.48	1284.47	2997.11	1582.52	1875.45	299.732	214.799	343.801	1674.51	753.388	1255.48	813.172	1138.51
Drainage at the soil bottom [mm yr-1]	443.628	124.832	222.514	531.033	278.155	0.163042	0.654779	21.8354	671.748	148.508	0.234117	112.223	0.434858	0.5163	18.3424	339.977	29.4891	217.079	191.293	49.3658
Infiltration excess Runoff [mm yr-1]	58.8933	109.138	34.3546	37.5099	1.5573	0.097931	1.04398	67.9129	39.9196	637.457	86.6233	78.097	0	0.236422	2.91704	8.03676	0.874913	6.07289	35.9733	80.1014
Saturation excess Runoff [mm yr-1]	21.5083	168.697	25.6187	58.0639	0.142473	22.7769	27.8642	152.349	36.5162	794.975	265.183	371.335	-1.73472e-18	-2.18535e-19	1.54052	20.4244	4.15481	2.71331	37.4168	102.835
CASE VG+SS
GPP [gC m-2 yr-1]	2388.67	2126.95	1550.98	1542.06	998.062	199.89	366.358	1826.17	1284.41	2996.83	1582.89	1910.08	299.649	214.879	345.028	1674.16	759.69	1255.45	810.577	1186.61
Drainage at the soil bottom [mm yr-1]	496.829	327.122	280.494	623.302	279.816	0.163593	0.653941	93.304	746.518	1197.92	273.101	339.092	0.434858	0.516304	21.5829	365.621	29.9658	225.679	230.107	184.877
Infiltration excess Runoff [mm yr-1]	22.5238	32.8628	0	0	0	0	0	36.1756	0	3.48091	16.061	30.0415	0	0	0	2.70375	0	0	33.6075	22.2784
Saturation excess Runoff [mm yr-1]	0	8.57082	0	0	0	22.5642	25.8518	0	0.0699927	149.534	0.753473	163.827	0	0	0	0	0	0	0	1.70191
