# Supplementary material for: Soil structure is an important omission in Earth System Models
Source: Nat Commun. 2020 Jan 27;11:522. doi: 10.1038/s41467-020-14411-z (PMC6985222; doi:10.1038/s41467-020-14411-z)
Supplement: Supplementary file 3 — Source Data [file 41467_2020_14411_MOESM3_ESM.zip › SOURCE_DATA_FIG4.xlsx]

## Sheet: Deciduous Forest (IN,USA)
Depth [mm]	θ [-] VG	θ [-] VG+SS
-5	0.3301	0.3528
-15	0.3305	0.3534
-35	0.3306	0.3542
-75	0.329	0.355
-150	0.3225	0.3552
-250	0.3098	0.3543
-350	0.294	0.3533
-500	0.2708	0.3521
-700	0.2495	0.351
-900	0.2365	0.3504
-1100	0.2253	0.3501
-1350	0.2118	0.3496
-1625	0.2009	0.3492
-1875	0.2056	0.3485
-2100	0.2072	0.3477

## Sheet: Grassland (KS, USA)
Depth [mm]	θ [-] VG	θ [-] VG+SS
-5	0.2633	0.284
-15	0.2606	0.2812
-25	0.2596	0.2805
-35	0.2589	0.2804
-45	0.2584	0.2807
-60	0.2583	0.282
-85	0.2589	0.2855
-125	0.2607	0.2921
-175	0.2653	0.3017
-250	0.2732	0.3123
-350	0.2841	0.3221
-450	0.2923	0.3287
-550	0.2971	0.3328
-700	0.3015	0.3367
-900	0.3049	0.3397
-1150	0.3073	0.3419
-1400	0.3087	0.3432
-1625	0.3095	0.3439
-1875	0.3099	0.3444
-2250	0.3103	0.3447

## Sheet: Semiarid Shurbs (NM,USA)
Depth [mm]	θ [-] VG	θ [-] VG+SS
-5	0.1543	0.1542
-15	0.1535	0.1533
-35	0.151	0.1509
-75	0.1432	0.1433
-125	0.1291	0.1294
-175	0.1128	0.113
-250	0.0969	0.0972
-350	0.0833	0.0835
-450	0.0711	0.0711
-550	0.0602	0.0601
-700	0.0512	0.0511
-900	0.047	0.047
-1150	0.0513	0.051
-1400	0.0758	0.0757
-1750	0.1062	0.1064
-2250	0.1258	0.1259
-2750	0.1347	0.1348
-3250	0.139	0.139
-3750	0.1408	0.1409
