# Supplementary material for: Soil structure is an important omission in Earth System Models
Source: Nat Commun. 2020 Jan 27;11:522. doi: 10.1038/s41467-020-14411-z (PMC6985222; doi:10.1038/s41467-020-14411-z)
Supplement: Supplementary file 3 — Source Data [file 41467_2020_14411_MOESM3_ESM.zip › SOURCE_DATA_FIG5]

    latitude    longitude    pcp diff   temp diff    vap diff  latheat diff
      (deg)       (deg)      (mm/day)      (K)        (g/kg)     (W/m^2)

    -89.2385     59.7058      0.0004      0.3160      0.0018     -0.0071
    -88.5438    -58.3903      0.0034      0.2632      0.0011     -0.0062
    -87.1681     -5.0375      0.0042      0.2496      0.0014     -0.0062
    -85.7339      4.6064      0.0033      0.1217      0.0014     -0.0005
    -84.1546     13.5210      0.0028      0.0065      0.0015      0.0005
    -82.4881     18.4886      0.0018     -0.1152      0.0020      0.0015
    -80.7735     21.6454     -0.0000     -0.1464      0.0019     -0.0010
    -78.9569     24.8694     -0.0010     -0.0098      0.0011     -0.0008
    -77.3327     25.3540     -0.0022      0.1212      0.0000     -0.0019
    -75.5871     26.5816     -0.0037      0.3116      0.0009     -0.0042
    -74.2718     26.9720     -0.0072      0.3454      0.0031      0.0391
    -72.5738     27.9332     -0.0163     -0.1974      0.0004      0.1109
    -70.6121     28.7593     -0.0429     -0.3871     -0.0128     -0.0828
    -86.9759    -46.0473      0.0072      0.4799      0.0021     -0.0309
    -85.4166    -21.9375      0.0049      0.4449      0.0017     -0.0172
    -84.2774     -6.8501      0.0034      0.3036      0.0017     -0.0046
    -82.8604      2.7244      0.0014      0.1162      0.0020     -0.0030
    -81.2061      9.9633     -0.0001     -0.1074      0.0020     -0.0000
    -79.5982     13.6869     -0.0013     -0.1728      0.0019     -0.0008
    -77.9722     16.3278     -0.0012     -0.1461      0.0013     -0.0024
    -76.2596     18.7038     -0.0032      0.0999     -0.0001     -0.0016
    -74.5245     20.5716     -0.0072      0.2318      0.0016      0.0073
    -73.2003     21.6564     -0.0181      0.0717      0.0035      0.0920
    -71.4229     22.8734     -0.0394     -0.3922     -0.0093     -0.1361
    -27.7361     32.4766      0.0798      0.0561      0.0843      0.7821
    -84.8053    -36.5182      0.0073      0.4917      0.0047     -0.0332
    -83.7731    -24.3705      0.0031      0.3114      0.0030     -0.0133
    -82.6574    -12.4445      0.0027      0.2655      0.0018     -0.0169
    -81.3711     -4.4948     -0.0009      0.2152      0.0030     -0.0109
    -79.8647      4.4667     -0.0024     -0.1639      0.0015      0.0033
    -78.2511      9.3566     -0.0031     -0.1548      0.0010      0.0015
    -76.6910     10.2596     -0.0027     -0.1145      0.0002     -0.0003
    -75.0148     13.1056     -0.0058      0.0213     -0.0003      0.0034
    -73.3061     15.3927     -0.0159     -0.0524      0.0019      0.0463
    -72.0807     16.5789     -0.0387     -0.2651     -0.0003      0.1426
    -30.1374     30.4594      0.0170      0.0789      0.0159     -0.8348
    -28.2449     30.6043      0.2100      0.0082      0.1172      2.4493
    -26.2318     31.1619      0.1234      0.0161      0.1183      2.3741
    -24.2449     31.9441     -0.1024      0.2482     -0.0930     -3.0245
    -83.4066    -39.1548      0.0080      0.6478      0.0075     -0.0127
    -82.1343    -26.1492      0.0041      0.3125      0.0047     -0.0203
    -81.1194    -14.6903      0.0034      0.1681      0.0010     -0.0154
    -79.8046     -8.3399     -0.0020      0.0218      0.0018     -0.0041
    -78.3752     -3.3299     -0.0034     -0.0971      0.0014      0.0040
    -76.8651      1.4768     -0.0026     -0.1364      0.0006      0.0035
    -75.2830      5.2992     -0.0054     -0.1501     -0.0006      0.0048
    -73.6479      8.3930     -0.0134     -0.1606      0.0008      0.0161
    -72.3401     10.4315     -0.0307     -0.3291      0.0005      0.1065
    -70.7378     12.3746     -0.0646     -0.3205     -0.0111      0.1554
    -32.4394     28.2417     -0.2326      0.1990     -0.0879     -4.5617
    -30.5727     28.4368      0.0639      0.0287      0.1304      1.5938
    -28.6850     28.6842      0.1599     -0.0046      0.0699      4.0624
    -26.7170     29.2668      0.0975     -0.0454      0.1678      2.3742
    -24.7210     30.0242      0.1259     -0.0419      0.0957      3.3772
    -22.7664     30.8848     -0.0472      0.1852     -0.0767     -1.5763
    -81.9758    -40.1705      0.0126      0.7045      0.0099     -0.0194
    -80.4885    -26.1057      0.0061      0.2786      0.0001     -0.0216
    -79.2273    -19.7270     -0.0011      0.1517      0.0041      0.0062
    -78.0671    -11.8250     -0.0014      0.0297      0.0012      0.0047
    -76.7717     -7.3302     -0.0023     -0.0580      0.0012      0.0064
    -75.3215     -2.6538     -0.0067     -0.1087      0.0007      0.0081
    -73.8871      1.5800     -0.0165     -0.2738      0.0004      0.0114
    -72.4583      4.4643     -0.0352     -0.7271      0.0001      0.1080
    -70.9596      6.4006     -0.0621     -0.8342     -0.0260      0.1932
    -32.8849     26.1203     -0.1524      0.2433     -0.1096     -4.1487
    -30.9885     26.3905      0.0392      0.0034      0.1066      1.5958
    -29.0817     26.7259      0.0249     -0.0610      0.1532      1.5889
    -27.1307     27.3288      0.1052     -0.1156      0.1998      2.9104
    -25.1754     28.1092      0.1038     -0.0931      0.1658      2.7290
    -23.2215     28.9394      0.0562      0.0248      0.0282      1.4875
    -21.3055     29.7934     -0.0587      0.1921     -0.0937     -2.2092
    -79.9236    -39.3042      0.0116      0.1266     -0.0094     -0.0648
    -78.0830    -30.7105     -0.0032      0.2363      0.0020     -0.0353
    -77.3655    -22.0960     -0.0046      0.1227      0.0017      0.0135
    -76.5686    -13.6282     -0.0014     -0.0247      0.0004      0.0190
    -75.2200     -7.9650     -0.0067     -0.2521      0.0007      0.0354
    -73.7520     -4.2578     -0.0253     -0.5987      0.0018      0.0579
    -72.5349     -2.8687     -0.0626     -0.9409     -0.0103      0.3083
    -70.6617      1.0163     -0.0822     -0.4353     -0.0161     -0.0260
    -33.3235     23.9779     -0.2030      0.2720     -0.1686     -5.5848
    -31.4021     24.3301     -0.0016      0.0746      0.0488      0.3262
    -29.4768     24.7443      0.0335      0.0339      0.0977      0.8381
    -27.5233     25.3719      0.0256     -0.0368      0.1446      0.9456
    -25.5740     26.1600      0.1062     -0.1370      0.2061      2.7468
    -23.6466     26.9955      0.0509     -0.0082      0.0698      0.9412
    -21.7330     27.8399      0.0244      0.0638     -0.0145      0.4279
    -19.8425     28.7185     -0.0046      0.1115     -0.0567     -0.5399
    -78.1989    -38.8536      0.0103      0.2217     -0.0027     -0.2282
    -77.0332    -28.5031     -0.0036      0.1158     -0.0003     -0.0340
    -76.0429    -21.8356     -0.0034     -0.0607     -0.0025      0.0065
    -74.8755    -15.6638     -0.0030     -0.1253     -0.0042      0.0134
    -73.5551    -10.8050     -0.0161     -0.3546     -0.0077      0.1484
    -72.1384     -6.6281     -0.0731     -0.5305     -0.0116      0.4404
    -70.9753     -6.0203     -0.1356     -0.3602     -0.0080      0.4329
    -33.7384     21.8157     -0.1581      0.1772     -0.1248     -4.4241
    -31.7950     22.2516     -0.0232      0.0798     -0.0205     -0.6423
    -29.8537     22.7414      0.0217      0.0434      0.0655      0.8536
    -27.8992     23.3998      0.0069     -0.0000      0.0839      0.2403
    -25.9529     24.1948      0.0553     -0.0971      0.2047      1.2605
    -24.0299     25.0336      0.0238     -0.0417      0.0875      0.6738
    -22.1278     25.8892      0.0206      0.0026      0.0223      0.5419
    -20.2381     26.7644      0.0068      0.0687     -0.0431     -0.0951
    -18.3701     27.6733      0.0132      0.0221     -0.0488      0.0202
    -34.1105     19.6204     -0.0568      0.0705     -0.0368     -1.6741
    -32.1565     20.1440     -0.0314      0.0605     -0.0548     -0.8323
    -30.2068     20.7110      0.0420      0.0098      0.0676      1.3247
    -28.2529     21.4053      0.0726     -0.0391      0.1534      2.2360
    -26.3106     22.2122      0.0184     -0.0115      0.1161      0.6314
    -24.3901     23.0602      0.0332     -0.0572      0.1055      1.0328
    -22.4899     23.9262      0.0711     -0.0739      0.0920      1.7163
    -20.6065     24.8101      0.0271      0.0247     -0.0190      0.6961
    -18.7374     25.7136      0.0067      0.0493     -0.0630     -0.3461
    -16.8918     26.6477      0.0104      0.0142     -0.0588      0.1908
    -30.5376     18.6416     -0.0008      0.0342     -0.0220      0.0516
    -28.5840     19.3794      0.0535      0.0141      0.1002      1.6142
    -26.6456     20.2060      0.0635     -0.0081      0.1466      1.9610
    -24.7280     21.0705      0.0304     -0.0103      0.1142      0.8770
    -22.8290     21.9512      0.0655     -0.0610      0.0876      1.6852
    -20.9471     22.8451      0.0196     -0.0025     -0.0173      0.5672
    -19.0817     23.7542      0.0260      0.0196     -0.0513      0.5109
    -17.2317     24.6818      0.0017      0.0333     -0.0937     -0.1861
    -15.4065     25.6382      0.0114      0.0531     -0.0907     -0.2641
    -28.8963     17.3122     -0.0198      0.0478     -0.0272     -0.5205
    -26.9596     18.1676      0.0416      0.0596      0.0726      1.2636
    -25.0441     19.0573      0.0522      0.0110      0.1059      1.6549
    -23.1462     19.9595      0.0031      0.0201      0.0289      0.1205
    -21.2652     20.8677     -0.0190      0.0227     -0.0553     -0.3507
    -19.4012     21.7853     -0.0320      0.0627     -0.1256     -1.0152
    -17.5530     22.7171     -0.0022      0.0322     -0.1076     -0.3459
    -15.7205     23.6662     -0.0055      0.0463     -0.0935     -0.1390
    -13.9134     24.6418     -0.0377      0.0964     -0.1153     -1.0729
    -27.2564     16.0884     -0.0010      0.0540     -0.0348     -0.0254
    -25.3401     17.0122      0.0597      0.0163      0.0558      1.7434
    -23.4421     17.9445      0.0274      0.0400      0.0487      0.8173
    -21.5619     18.8727     -0.0420      0.0785     -0.0761     -1.0682
    -19.6992     19.8029     -0.0405      0.0795     -0.1251     -1.0308
    -17.8523     20.7432     -0.0037      0.0331     -0.1020     -0.2850
    -16.0201     21.6960      0.0038      0.0221     -0.0991     -0.3065
    -14.2036     22.6641     -0.0356      0.0699     -0.1358     -0.5545
    -12.4125     23.6559     -0.0497      0.0818     -0.0984     -1.2152
    -25.6214     14.9298      0.0014      0.0318     -0.0322      0.0422
    -23.7174     15.8994      0.0516      0.0094      0.0478      1.3931
    -21.8377     16.8515      0.0105      0.0473     -0.0225      0.3317
    -19.9772     17.8003     -0.0018      0.0615     -0.0903     -0.8450
    -18.1319     18.7545     -0.0205      0.0556     -0.1035     -0.6217
    -16.3006     19.7165     -0.0327      0.0679     -0.1359     -1.2418
    -14.4833     20.6881     -0.0365      0.0383     -0.1079     -0.7550
    -12.6816     21.6730     -0.0195      0.0227     -0.0463     -0.0902
    -10.9042     22.6788      0.0268     -0.0306      0.0090      0.1928
    -22.0968     14.7939      0.0141      0.0235     -0.0391      0.4322
    -20.2367     15.7683      0.0398      0.0142      0.0264      0.8990
    -18.3928     16.7433     -0.0372      0.0592     -0.0766     -1.0891
    -16.5634     17.7204      0.0050      0.0359     -0.0594     -0.2863
    -14.7468     18.7020     -0.0541      0.0473     -0.1106     -1.0927
    -12.9433     19.6910     -0.1018     -0.0041     -0.0366     -0.4849
    -11.1547     20.6914      0.0175     -0.0240      0.0246     -0.0521
     -9.3888     21.7094      0.0388     -0.0303      0.0046     -0.1392
    -20.4894     13.7025      0.0422      0.0059     -0.0126      1.2192
    -18.6375     14.7013      0.0309     -0.0044      0.0489      0.3942
    -16.8102     15.6983      0.0469     -0.0229      0.0220     -0.1280
    -14.9955     16.6972      0.0714     -0.0250      0.0158      0.9688
    -13.1921     17.6981     -0.0605      0.0229     -0.0426     -1.1310
    -11.4004     18.7042      0.0309     -0.0518      0.0460      1.1786
     -9.6230     19.7188      0.0699     -0.0285     -0.0031      0.1747
     -7.8665     20.7468      0.0488     -0.0223     -0.0156     -0.2192
    -18.8873     12.6265      0.0551     -0.0854      0.0671      1.4729
    -17.0490     13.6405      0.0598     -0.1135      0.1336      1.4198
    -15.2328     14.6640      0.0246     -0.0035      0.0170     -0.0406
    -13.4297     15.6851      0.0513     -0.0367      0.0304      1.8402
    -11.6361     16.7063      0.0274     -0.0296      0.0121     -0.0335
     -9.8539     17.7282      0.0810     -0.0679      0.0386      1.2248
     -8.0862     18.7544      0.0827     -0.0168     -0.0167     -0.1842
     -6.3380     19.7899      0.0587     -0.0034     -0.0530     -0.0076
    -15.4704     12.5944      0.1117     -0.1707      0.2021      2.7961
    -13.6621     13.6433      0.1724     -0.2648      0.3021      4.4394
    -11.8638     14.6905      0.0533     -0.0606      0.0435      0.8848
    -10.0761     15.7291      0.1139     -0.1611      0.1587      3.3114
     -8.3023     16.7622      0.1310     -0.0060     -0.0145      0.0046
     -6.5442     17.7962      0.0816      0.0020     -0.0449     -0.3277
     -4.8041     18.8370     -0.0606     -0.0055     -0.0303      0.0652
    -10.2903     13.7173      0.0631     -0.0625      0.0329     -0.3585
     -8.5094     14.7640      0.0875     -0.0367     -0.0029     -0.3208
     -6.7456     15.8027      0.0027      0.0108     -0.0657     -0.8550
     -4.9982     16.8420     -0.0546     -0.0346     -0.0310     -0.1197
     -3.2663     17.8866     -0.0247     -0.0087     -0.0167     -0.1186
     -6.9368     13.8047     -0.0329      0.0126     -0.0316     -0.2736
     -5.1855     14.8466      0.0459     -0.0028     -0.0232     -0.0061
     -3.4495     15.8898     -0.0298     -0.0046     -0.0080     -0.1352
     -1.7262     16.9375     -0.0329     -0.0031     -0.0159      0.3369
     -5.3610     12.8473     -0.0269      0.0255     -0.0421     -0.4756
     -3.6234     13.8917      0.0498      0.0050     -0.0055      0.4320
     -1.8996     14.9383     -0.0242      0.0008     -0.0143      0.4147
     -0.1854     15.9887     -0.0649     -0.0160     -0.0282      0.5036
     -3.7839     11.8901     -0.0006     -0.0051     -0.0239      0.0843
     -2.0610     12.9366     -0.1112     -0.0073     -0.0171      0.3013
     -0.3500     13.9862     -0.0544     -0.0154     -0.0295      0.1439
      1.3544     15.0392      0.0151     -0.0146     -0.0332      0.6454
     -2.2071     10.9314     -0.0355     -0.0095     -0.0146      0.5078
     -0.4997     11.9800     -0.0046     -0.0037     -0.0160      0.6428
      1.1977     13.0324      0.0197     -0.0114     -0.0288      0.6327
      2.8917     14.0882     -0.0791     -0.0199     -0.0313      0.6822
      1.0591     11.0209      0.0188     -0.0056     -0.0221      0.5472
      2.7424     12.0762     -0.0175     -0.0082     -0.0441      0.4544
      4.4248     13.1349      0.0065     -0.0006     -0.0540      0.5438
      2.6143     10.0582     -0.0477      0.0003     -0.0158      0.4427
      4.2827     11.1164      0.0113     -0.0036     -0.0444      0.5448
      5.9525     12.1784      0.0905     -0.0786      0.0441     -0.3483
      4.1649      9.0910     -0.0426     -0.0060     -0.0190      0.4304
      5.8178     10.1521      0.0489     -0.0332      0.0261      1.5267
      7.4734     11.2180      0.0826     -0.1006      0.1499      0.6622
      5.7103      8.1183      0.0190     -0.0284     -0.0479     -0.2912
      7.3466      9.1823      0.0082     -0.0550      0.0715     -0.0700
      8.9867     10.2527     -0.0037      0.0070      0.1240     -0.0574
      5.6256      6.0808      0.0068     -0.0323     -0.0347     -0.4894
      7.2497      7.1387      0.0042     -0.0451      0.0324      0.1674
      8.8687      8.2058     -0.0730      0.1067      0.0472     -2.8254
     10.4914      9.2814     -0.0404      0.1157     -0.0887     -1.0639
      7.1762      5.0919      0.0204     -0.0320      0.0129      0.0495
      8.7825      6.1512     -0.0272      0.0245      0.0305     -0.3654
     11.9872      8.3030     -0.0898      0.1629     -0.2152     -2.3301
      7.1244      3.0425     -0.0056     -0.0417      0.0195      0.2245
      8.7202      4.0938     -0.0347      0.0291      0.0599     -0.7946
     10.3085      5.1546     -0.0555      0.1013      0.0158     -1.0970
     11.8910      6.2282     -0.1449      0.2029     -0.2111     -3.3936
     13.4742      7.3162     -0.0906      0.1176     -0.2384     -2.5880
      7.0932      0.9905      0.0247     -0.0193      0.0160      0.0013
      8.6797      2.0342     -0.0411      0.0211      0.0402     -0.8477
     10.2574      3.0857     -0.0875      0.1385     -0.0225     -1.8626
     11.8278      4.1479     -0.1131      0.1397     -0.1468     -1.6649
     13.3913      5.2249     -0.0575      0.1133     -0.2457     -1.5822
     14.9527      6.3198     -0.0462      0.0655     -0.1807     -1.0035
      5.4887     -2.0980     -0.0498      0.0635     -0.0984     -2.1795
      7.0820     -1.0643      0.0024     -0.0030     -0.0048     -0.4420
      8.6607     -0.0276     -0.0108      0.0202      0.0377     -0.2945
     10.2287      1.0151     -0.0890      0.1130     -0.0103     -1.7961
     11.7884      2.0666     -0.1035      0.1161     -0.1534     -1.4971
     13.3409      3.1300     -0.0259      0.0884     -0.2234     -0.9039
     14.8851      4.2105      0.0014      0.0083     -0.1760     -0.0014
     16.4240      5.3118     -0.0271      0.0312     -0.1327     -0.6307
      5.4996     -4.1517     -0.0054      0.0247     -0.0572     -0.5473
      7.0901     -3.1217      0.0304     -0.0257      0.0098      0.3431
      8.6629     -2.0916     -0.0305      0.0670     -0.0038     -1.0999
     10.2225     -1.0572     -0.0389      0.0910     -0.0224     -1.3878
     11.7721     -0.0156     -0.1721      0.1826     -0.2192     -3.6759
     13.3140      1.0356     -0.0574      0.0852     -0.2184     -1.4700
     14.8485      2.1000      0.0243     -0.0414     -0.1483      0.8121
     16.3733      3.1834     -0.0011     -0.0376     -0.0915     -0.0482
     17.8893      4.2901     -0.0190     -0.0340     -0.0756     -0.5066
      5.5286     -6.2090      0.0161      0.0068     -0.0489     -0.8150
      7.1179     -5.1817     -0.0123      0.0018     -0.0151     -0.6008
      8.6863     -4.1575     -0.0824      0.1042     -0.0477     -2.4496
     10.2389     -3.1312     -0.0816      0.1204     -0.0878     -1.9934
     11.7794     -2.0994     -0.1405      0.1529     -0.1938     -3.1286
     13.3108     -1.0595     -0.0985      0.1154     -0.2366     -1.7055
     14.8348     -0.0089      0.0387     -0.0806     -0.1324      0.8572
     16.3510      1.0560      0.0206     -0.0742     -0.0775      0.7170
     17.8562      2.1413      0.0156     -0.0818     -0.0241      0.4393
     19.3499      3.2516     -0.0183     -0.0656     -0.0709     -0.5126
      5.5787     -8.2713     -0.0021     -0.0160      0.0090      0.1080
      7.1670     -7.2449     -0.0308      0.0388     -0.0216     -1.5815
      8.7315     -6.2258     -0.0534      0.0973     -0.0523     -2.0793
     10.2777     -5.2074     -0.0927      0.1228     -0.1198     -2.1848
     11.8100     -4.1854     -0.1211      0.1406     -0.1749     -2.7464
     13.3312     -3.1568     -0.0907      0.0908     -0.1923     -1.4080
     14.8439     -2.1192      0.0547     -0.0818     -0.1167      0.7894
     16.3493     -1.0702      0.0221     -0.0930     -0.0729      0.5977
     17.8468     -0.0055     -0.0091     -0.0601     -0.0417     -0.2295
     19.3327      1.0807      0.0113     -0.1070     -0.0400      0.2930
     20.8057      2.1923     -0.0038     -0.1215     -0.0700     -0.1388
      7.2385     -9.3134     -0.0070      0.0191      0.0077     -1.0559
      8.8004     -8.2975      0.0186      0.0414     -0.0102     -0.7791
     10.3408     -7.2863     -0.0485      0.0929     -0.1217     -1.8727
     11.8646     -6.2742     -0.0903      0.1085     -0.1443     -1.9526
     13.3755     -5.2576     -0.0755      0.0928     -0.1882     -1.7690
     14.8761     -4.2337      0.0077     -0.0539     -0.1443      0.5553
     16.3685     -3.1999      0.0350     -0.0968     -0.0754      0.6040
     17.8540     -2.1534     -0.0150     -0.0679     -0.0508     -0.4020
     19.3319     -1.0898     -0.0231     -0.0679     -0.0783     -0.5892
     20.7989     -0.0037     -0.0123     -0.0900     -0.0810     -0.3441
     22.2544      1.1076     -0.0083     -0.1045     -0.0855     -0.2366
      7.3357    -11.3859     -0.0230     -0.0050      0.0394     -0.1092
      8.8994    -10.3696     -0.0065      0.0532     -0.0474     -1.3079
     10.4371     -9.3636     -0.0251      0.0608     -0.0616     -0.6409
     13.4542     -7.3577     -0.0764      0.1133     -0.2049     -2.2726
     14.9412     -6.3493      0.0084      0.0011     -0.1972     -0.6858
     16.4177     -5.3328     -0.0104     -0.0543     -0.1269     -0.1348
     17.8862     -4.3051     -0.0264     -0.0491     -0.0933     -0.7064
     19.3486     -3.2625     -0.0361     -0.0611     -0.1042     -0.7425
     20.8053     -2.2005     -0.0219     -0.0699     -0.1031     -0.6003
     22.2543     -1.1141     -0.0049     -0.1096     -0.0744     -0.1375
     23.6957     -0.0027     -0.0053     -0.1341     -0.0881     -0.1502
      9.0396    -12.4315     -0.0318      0.0260      0.0116     -0.4756
     10.5876    -11.4232     -0.0468      0.0717     -0.0636     -1.6749
     12.1097    -10.4243     -0.1099      0.1248     -0.1240     -2.2485
     13.6106     -9.4289     -0.0581      0.0555     -0.1466     -0.9139
     15.0938     -8.4323      0.0235     -0.0338     -0.1262      0.2920
     16.5619     -7.4305     -0.0108     -0.0405     -0.1230     -0.4052
     18.0178     -6.4197     -0.0136     -0.0473     -0.0918     -0.5041
     19.4643     -5.3962     -0.0272     -0.0424     -0.1110     -0.7642
     20.9034     -4.3563     -0.0227     -0.0652     -0.1148     -0.6425
     22.3346     -3.2982     -0.0095     -0.1004     -0.0900     -0.2503
     23.7532     -2.2229     -0.0018     -0.1320     -0.0735     -0.0535
     25.1566     -1.1299     -0.0038     -0.1555     -0.0908     -0.1113
    -87.9927     19.9547      0.0018      0.1888      0.0014     -0.0049
    -87.0866     58.4013      0.0017      0.1934      0.0012     -0.0032
    -85.6363     75.9586      0.0026      0.1593      0.0014     -0.0034
    -84.1546     85.5210      0.0029      0.1286      0.0014     -0.0024
    -82.4881     90.4886      0.0024      0.1021      0.0011     -0.0018
    -80.7858     93.6072      0.0008      0.0706      0.0006     -0.0012
    -79.0633     94.4039     -0.0004      0.0999      0.0002     -0.0004
    -77.3327     97.3540     -0.0002      0.1047      0.0003     -0.0005
    -75.5871     98.5816      0.0006      0.1100      0.0007     -0.0010
    -73.8370     99.4904      0.0013      0.0858      0.0011      0.0001
    -72.0595    100.3470     -0.0006      0.0662      0.0011      0.0029
    -70.2787    101.0000     -0.0081     -0.1478      0.0005      0.0053
    -68.9141    101.4163     -0.0198     -0.2832     -0.0011      0.0386
    -67.1415    101.8881     -0.0441     -0.4260     -0.0067      0.1347
    -86.3407     32.0124      0.0026      0.1444      0.0011     -0.0033
    -85.4166     50.0625      0.0014      0.1358      0.0010     -0.0029
    -84.2765     65.1431      0.0013      0.0798      0.0007     -0.0016
    -82.8601     74.5387      0.0016      0.1391      0.0006     -0.0014
    -81.2962     80.9390      0.0008      0.1797      0.0005     -0.0014
    -79.6557     85.2114     -0.0001      0.1851      0.0003     -0.0014
    -77.9722     88.3278      0.0002      0.1279      0.0004     -0.0017
    -76.2596     90.7038      0.0000      0.0257      0.0005     -0.0008
    -74.5245     92.5716     -0.0003     -0.0159      0.0007      0.0001
    -72.7708     94.0740     -0.0015     -0.1091      0.0006      0.0037
    -71.0125     95.2314     -0.0058     -0.1009      0.0004      0.0070
    -69.4717     96.0793     -0.0099     -0.0953      0.0006      0.0415
    -67.8867     96.8738     -0.0147     -0.1424      0.0005      0.1195
    -84.5489     32.5300      0.0014      0.0364      0.0011     -0.0016
    -83.6999     46.2761     -0.0005      0.0638      0.0004     -0.0008
    -82.7033     61.4192     -0.0001      0.1379      0.0002     -0.0010
    -81.3711     67.5052     -0.0004      0.2198      0.0002     -0.0016
    -79.8978     73.9115     -0.0009      0.2509      0.0004     -0.0025
    -78.3911     78.8862     -0.0001      0.1544      0.0005     -0.0024
    -76.6543     83.9159      0.0012      0.0380      0.0008     -0.0040
    -75.0332     85.4199      0.0010     -0.0327      0.0010     -0.0008
    -73.3838     88.0195     -0.0002     -0.1306      0.0009      0.0034
    -71.5715     89.2634     -0.0006     -0.0495      0.0007      0.0046
    -69.8977     91.0365     -0.0008     -0.0323      0.0008      0.0363
    -68.3395     91.9751      0.0042      0.0496      0.0028      0.0972
    -66.7690     92.8222      0.0047     -0.1402     -0.0020      0.3026
    -82.7853     31.6870      0.0000     -0.0273      0.0011     -0.0007
    -81.9719     44.1623     -0.0009      0.0923      0.0003     -0.0005
    -80.9988     54.7240     -0.0009      0.2031      0.0002     -0.0016
    -79.8741     65.6630     -0.0010      0.2868      0.0007     -0.0031
    -78.4687     68.8185     -0.0015      0.1520      0.0008     -0.0038
    -76.8651     73.4768      0.0010      0.0249      0.0014     -0.0061
    -75.2602     79.1454      0.0024      0.0200      0.0016     -0.0038
    -73.6895     80.8771      0.0040      0.0067      0.0018      0.0112
    -72.0442     83.7985      0.0058      0.0300      0.0017      0.0245
    -70.4846     85.0910      0.0104      0.1533      0.0022      0.0421
    -68.8686     86.5522      0.0202      0.2590      0.0053      0.0986
    -67.2083     87.8976      0.0288     -0.0505      0.0017      0.4350
    -80.9129     33.4109     -0.0007      0.0467      0.0009     -0.0003
    -80.2432     42.8042     -0.0006      0.0766      0.0003     -0.0006
    -79.2985     51.6394     -0.0005      0.2221      0.0007     -0.0012
    -78.2707     58.4542     -0.0010      0.2511      0.0010     -0.0006
    -76.7777     64.6433      0.0012      0.0639      0.0016      0.0018
    -75.3623     69.4647      0.0046      0.0277      0.0030      0.0059
    -73.7780     75.2660      0.0059      0.2252      0.0035     -0.0055
    -72.2074     77.6156      0.0114      0.3247      0.0050      0.0081
    -70.5752     80.3932      0.0208      0.4092      0.0056      0.0444
    -69.0810     81.7103      0.0394      0.4058      0.0088      0.1618
    -67.6338     82.7002      0.0523     -0.0304      0.0048      0.3604
    -79.3527     32.8605     -0.0010      0.0626      0.0006     -0.0009
    -78.5131     41.8429     -0.0003      0.2171      0.0006     -0.0015
    -77.5754     49.5639      0.0005      0.2076      0.0011     -0.0011
    -76.4308     56.0574      0.0007      0.2524      0.0017      0.0003
    -75.4943     59.9225      0.0036      0.2198      0.0025      0.0043
    -74.0974     64.7449      0.0069      0.0054      0.0030      0.0008
    -72.5307     69.3744      0.0129      0.1840      0.0046     -0.0004
    -70.6542     74.7976      0.0251      0.5479      0.0042     -0.0176
    -77.6273     33.2736     -0.0015      0.1217      0.0001     -0.0011
    -76.9559     39.2681      0.0000      0.3115      0.0008     -0.0044
    -75.8360     47.9715      0.0009      0.2482      0.0013     -0.0016
    -74.6900     53.3950      0.0021      0.2917      0.0021     -0.0028
    -73.2460     57.9457      0.0057      0.2624      0.0025     -0.0066
    -71.9597     62.4130      0.0105      0.0987      0.0024     -0.0041
    -70.9766     65.8608      0.0210      0.2067      0.0035      0.0031
    -68.6991     69.4239      0.0531      0.3244      0.0104      0.0920
    -75.8951     33.5915     -0.0019      0.3642      0.0008     -0.0051
    -75.0329     40.5519     -0.0003      0.2557      0.0014     -0.0035
    -74.2215     46.6429      0.0014      0.3146      0.0023     -0.0012
    -72.9697     52.1113      0.0042      0.3569      0.0027     -0.0058
    -71.6132     55.9544      0.0089      0.3733      0.0031     -0.0062
    -70.3885     60.3756      0.0161      0.3575      0.0046     -0.0036
    -69.3000     63.5861      0.0363      0.2460      0.0072      0.0428
    -67.7812     66.9014      0.0806      0.0954      0.0080      0.3356
    -74.1575     33.8460     -0.0029      0.1418      0.0015      0.0206
    -73.3030     40.1165     -0.0010      0.0475      0.0019      0.0230
    -72.5124     46.6815      0.0018      0.2260      0.0033      0.0349
    -71.3749     51.7913      0.0063      0.5662      0.0050      0.0230
    -69.9819     55.0789      0.0155      0.2967      0.0053      0.0285
    -69.0525     57.8270      0.0338      0.7988      0.0108      0.0005
    -72.6187     35.0890     -0.0049      0.0626      0.0024      0.0666
    -71.7060     39.9264     -0.0028      0.0335      0.0033      0.0286
    -70.5675     45.1839      0.0008      0.2258      0.0050      0.0193
    -69.6495     49.8483      0.0083      0.3838      0.0074      0.0393
    -68.5488     52.6302      0.0303      0.6671      0.0107      0.0264
    -67.1741     56.5940      0.0829      0.1795      0.0189      0.2203
    -70.9050     35.9634     -0.0142     -0.2324     -0.0009      0.0068
    -69.9974     41.0802     -0.0111     -0.3086     -0.0035      0.0148
    -68.9520     45.2038     -0.0026     -0.1290      0.0028     -0.0200
    -67.8654     49.6522      0.0120      0.0333      0.0104      0.0318
    -66.6092     53.9223      0.0526      0.0877      0.0112      0.0392
    -68.8444     34.3604     -0.0600     -0.3318     -0.0153     -0.2586
      6.8912     81.0870      0.0377      0.0106      0.0227      0.8253
      8.5300     80.1770     -0.0377     -0.0337      0.0131     -0.2808
     10.1437     79.2155      0.0987     -0.0694      0.0744      0.6712
     10.0679     77.1661      0.1704     -0.1234      0.0426      4.8121
     11.7279     78.2308      0.1280     -0.1532      0.1453      3.7153
     13.3694     79.3125      0.1804     -0.1016      0.0763      1.1956
     11.6657     76.1624      0.1635     -0.0258      0.0428      0.7625
     13.2827     77.2303      0.0190     -0.0352      0.0396      0.5814
     14.8837     78.3189     -0.0542      0.0510     -0.0573     -1.5109
     13.2331     75.1429      0.0617     -0.0200      0.0500      1.0184
     14.8129     76.2159      0.0209      0.0195     -0.0140      0.5924
     16.3787     77.3121     -0.0355      0.0677     -0.0611     -0.9756
     16.3254     75.1884     -0.0127      0.0547     -0.0737     -0.2967
     17.8599     76.2910     -0.0556      0.0879     -0.0882     -1.3219
    -25.0245     45.0194     -0.0290      0.0285     -0.0117     -0.8372
    -23.6774     46.3846     -0.1137      0.0887     -0.0366     -3.5052
    -21.8191     47.1180     -0.1766      0.0466     -0.0573     -3.1556
    -20.3651     48.2115     -0.0593      0.0039      0.0055     -0.3920
     17.8250     74.1460     -0.0282      0.0607     -0.0897     -0.7066
     19.3313     75.2528     -0.1035      0.1837     -0.1801     -2.5053
    -23.6319     44.9296      0.0144      0.0596     -0.0277      0.2296
    -22.1690     45.7903     -0.0442      0.0905     -0.0690     -1.3099
    -20.6023     46.9823     -0.0737      0.0742     -0.0953     -2.1152
    -19.3778     47.1597     -0.0907     -0.0067     -0.0766     -2.7074
    -17.6583     48.2601      0.0612     -0.0300     -0.0138     -0.5239
    -15.4461     49.3145      0.3448     -0.0531     -0.0083     -0.5132
     19.3128     73.0852      0.0851      0.0048     -0.0530     -0.5923
     20.7943     74.1939     -0.0023      0.0349     -0.1151      1.4125
    -23.4267     43.7573     -0.0227      0.0612     -0.0181     -0.8211
    -21.7567     44.1126     -0.1197      0.1928     -0.1741     -3.4818
    -20.2811     45.1759     -0.1295      0.2457     -0.2549     -3.8665
    -18.7947     46.2172      0.0166      0.0478     -0.0736      0.4107
    -17.2968     47.2398     -0.1966      0.2133     -0.2462     -5.7048
    -15.9694     47.7410     -0.1803      0.0892     -0.1261     -2.5561
    -14.2628     49.2030     -0.0448      0.0005     -0.0248     -0.7032
     22.2478     73.1099      0.1966     -0.0323     -0.0820     -0.9008
    -18.8966     44.7241     -0.1038      0.1403     -0.1162     -3.8672
    -17.1342     46.0152     -0.1568      0.1335     -0.1342     -3.1592
     22.2478     70.8912      0.3501     -0.1088     -0.0094      1.5725
     23.6923     72.0002      0.3201     -0.0699     -0.0365     -0.8596
     23.7493     69.7826      0.5125     -0.1098      0.0144     -0.5965
     25.1548     70.8732      0.2682     -0.1164      0.0353     -0.2098
    -87.9927     91.9547      0.0001      0.2998      0.0021     -0.0056
    -87.0866    130.4013      0.0005      0.3778      0.0036     -0.0117
    -85.7339    148.6064      0.0058      0.2862      0.0060     -0.0327
    -84.2052    155.8546      0.0058      0.1340      0.0067     -0.0063
    -82.9208    160.8274     -0.0031      0.4347      0.0068     -0.0309
    -80.7858    165.6072      0.0011      0.0210      0.0052      0.0184
    -79.0658    167.7623     -0.0026      0.0693      0.0054     -0.0389
    -39.1461    176.3843      0.0722      0.0503      0.0330      0.9316
    -38.3332    176.9721      0.1788      0.0780      0.0848      4.7426
    -86.2806     99.4063      0.0015      0.2202      0.0023     -0.0034
    -85.4166    122.0625      0.0009      0.2658      0.0030     -0.0069
    -84.2765    137.1431      0.0047      0.3529      0.0052     -0.0289
    -82.8604    146.7244      0.0063      0.3391      0.0049     -0.0323
    -81.3434    154.3323      0.0036      0.3178      0.0091     -0.0246
    -79.6834    155.5285     -0.0002      0.1797      0.0067      0.0241
    -77.6930    158.5472      0.0036      0.2157      0.0069      0.0005
    -76.3512    161.6213      0.0090      0.0392      0.0040      0.0497
    -74.2001    162.9219      0.0092      0.0298      0.0036     -0.1402
    -72.4741    164.7108      0.0269      0.1274      0.0027     -0.0392
    -71.5137    166.7955      0.0446      0.2727      0.0026     -0.1184
    -40.0252    175.2833      0.0338      0.0280      0.0400      0.9989
    -38.6893    175.0048      0.2043     -0.0192      0.1177      4.6075
    -84.5446    102.1045      0.0026      0.1664      0.0021     -0.0009
    -83.6999    118.2761      0.0021      0.1932      0.0026     -0.0057
    -82.6720    130.5849      0.0029      0.2239      0.0039     -0.0237
    -81.3711    139.5052      0.0060      0.2991      0.0047     -0.0367
    -79.8861    145.1330      0.0052      0.3071      0.0031     -0.0212
    -78.3263    150.5409      0.0053      0.1603      0.0039      0.0052
    -76.7004    154.0185      0.0061      0.1701      0.0049     -0.0022
    -74.9219    155.9419      0.0090      0.1677      0.0029     -0.0095
    -73.1506    158.6463      0.0173      0.3393      0.0067     -0.0304
    -71.3274    160.2331      0.0326      0.4434      0.0092     -0.0844
    -44.0264    171.2670     -0.0306     -0.0365     -0.0206     -1.0404
    -42.7153    172.2892     -0.0025      0.0062     -0.0033     -0.1757
    -41.2785    172.2287      0.1301      0.0078      0.0303      3.2674
    -82.7813    103.0277      0.0027      0.0672      0.0017     -0.0016
    -81.9719    116.1623      0.0016      0.1305      0.0019     -0.0019
    -81.1164    124.2302      0.0017      0.1727      0.0018     -0.0143
    -79.7647    134.0578      0.0035      0.2378      0.0021     -0.0192
    -78.1433    139.6754      0.0043      0.2862      0.0022     -0.0199
    -76.6571    144.6197      0.0032      0.3171      0.0040     -0.0210
    -75.2830    149.2992      0.0034      0.1952      0.0029     -0.0109
    -73.6479    152.3930      0.0071      0.3373      0.0035     -0.0119
    -71.9715    154.9341      0.0174      0.4144      0.0064     -0.0255
    -70.3160    157.1746      0.0376      0.5052      0.0045     -0.0995
    -44.6770    168.8824     -0.0172     -0.0811     -0.0344     -0.8114
    -43.7078    169.4628      0.0773     -0.0372     -0.0048     -0.2363
    -81.0774    104.2975      0.0013      0.0273      0.0010     -0.0006
    -80.2432    114.8042      0.0005      0.0797      0.0011     -0.0013
    -79.2970    123.6174      0.0016      0.1691      0.0013     -0.0053
    -78.0100    129.5508      0.0031      0.2191      0.0014     -0.0094
    -76.7777    136.6432      0.0039      0.2341      0.0019     -0.0076
    -75.3215    141.3461      0.0023      0.2672      0.0025     -0.0096
    -73.7864    145.2052      0.0027      0.3423      0.0030     -0.0088
    -72.4435    147.9266      0.0081      0.4698      0.0056     -0.0252
    -70.6732    150.9866      0.0143      0.3556      0.0066     -0.0344
    -69.3505    152.6249      0.0253      0.0952     -0.0041     -0.0510
    -45.3225    167.4501     -0.1887     -0.0612     -0.0270      0.3474
    -79.3527    104.8605     -0.0004      0.0432      0.0003     -0.0000
    -78.4365    112.8306      0.0003      0.0952      0.0005     -0.0001
    -77.5754    121.5639      0.0018      0.1663      0.0010     -0.0014
    -76.4308    128.0574      0.0027      0.1901      0.0013     -0.0027
    -75.1163    133.1586      0.0028      0.1815      0.0017     -0.0060
    -73.7170    137.9895      0.0030      0.2974      0.0021     -0.0087
    -72.2223    141.7944      0.0062      0.3863      0.0035     -0.0086
    -70.7002    144.8430      0.0079      0.2830      0.0055     -0.0080
    -69.3303    147.4953      0.0061     -0.0130      0.0008     -0.0206
    -77.6273    105.2736     -0.0005      0.0754      0.0001      0.0001
    -76.7698    112.7029      0.0013      0.1369      0.0004     -0.0003
    -75.8360    119.9715      0.0021      0.2015      0.0009     -0.0003
    -74.7115    125.8691      0.0025      0.2348      0.0011     -0.0016
    -73.4420    130.9106      0.0033      0.2756      0.0015     -0.0062
    -72.4114    134.0289      0.0058      0.3710      0.0033     -0.0169
    -70.6480    138.0351      0.0048      0.2977      0.0043      0.0002
    -69.5129    141.1574     -0.0021      0.1740      0.0067     -0.0077
    -67.7937    144.3242     -0.0071     -0.0115      0.0036      0.0574
    -75.8951    105.5915      0.0007      0.1435      0.0004     -0.0007
    -75.0329    112.5519      0.0025      0.2810      0.0009     -0.0017
    -74.0819    118.7127      0.0027      0.3468      0.0012     -0.0020
    -72.9697    124.1113      0.0031      0.4326      0.0017     -0.0048
    -71.7243    128.8180      0.0035      0.4497      0.0025     -0.0090
    -70.3752    132.9196      0.0021      0.2168      0.0030     -0.0106
    -68.9416    136.4967     -0.0027      0.1316      0.0046     -0.0190
    -67.7236    139.0935     -0.0119      0.0735      0.0047      0.0058
    -74.1519    105.8440      0.0029      0.2650      0.0013     -0.0013
    -73.2770    112.0966      0.0037      0.3092      0.0015     -0.0015
    -72.4450    117.8712      0.0028      0.3847      0.0018     -0.0042
    -71.3986    124.5397      0.0013      0.4443      0.0027     -0.0114
    -70.1108    127.0707     -0.0010      0.3010      0.0038     -0.0159
    -68.8153    131.5964     -0.0081      0.1869      0.0043     -0.0148
    -67.4903    134.3312     -0.0185      0.0185      0.0024     -0.0358
    -21.6022    166.1429     -0.1210      0.0428      0.0091     -3.1403
    -72.4637    105.7810      0.0037      0.1850      0.0016      0.0003
    -71.5092    111.7240      0.0023      0.1348      0.0018      0.0003
    -70.7729    117.5477     -0.0009      0.1833      0.0022     -0.0107
    -69.5652    121.6678     -0.0036      0.0335      0.0026     -0.0256
    -68.4325    125.2495     -0.0122     -0.0605      0.0029     -0.0385
    -67.0382    130.9185     -0.0303     -0.4724     -0.0083     -0.1108
    -21.2642    165.0267     -0.0131      0.0400      0.0063     -0.4129
    -15.4355    166.7464      0.1156      0.0121      0.0228     -0.9019
    -70.6265    106.2186     -0.0020     -0.0387      0.0012     -0.0002
    -69.7905    111.4280     -0.0049     -0.0312      0.0013     -0.0179
    -68.8596    116.2285     -0.0078     -0.1669      0.0003     -0.0643
    -67.8503    121.8075     -0.0172     -0.5640     -0.0059     -0.0385
    -66.6215    125.5490     -0.0435     -0.4349     -0.0106     -0.3125
    -68.9217    106.3616     -0.0140     -0.1434      0.0010     -0.0147
    -68.1850    110.2839     -0.0209     -0.2727     -0.0017     -0.0644
    -67.1789    116.8036     -0.0359     -0.4070     -0.0119     -0.3009
    -67.3195    105.4298     -0.0401     -0.3732     -0.0033     -0.0040
    -66.3871    112.2768     -0.0806     -0.5657     -0.0167     -0.1545
    -42.8165    146.8382      0.0466     -0.0424     -0.0034      1.0049
    -40.9453    147.9886      0.0902     -0.0258     -0.0060      2.5775
    -31.5540    152.7675     -0.0575     -0.0102     -0.1373     -0.1731
    -40.9641    145.4615      0.1370     -0.0042     -0.0041      3.6955
    -37.2477    147.6520     -0.1523      0.1153     -0.1669     -3.2947
    -35.3893    148.6579     -0.1270      0.0129     -0.1170     -2.1375
    -33.5289    149.6253     -0.0612      0.0063     -0.1483     -3.8953
    -31.6662    150.5736     -0.0261     -0.1517     -0.0769      0.0730
    -29.8031    151.5213      0.0128     -0.1105     -0.1126     -0.0143
    -27.9424    152.4775     -0.0217     -0.0583     -0.1268     -0.7266
    -37.2642    145.2995     -0.1774      0.1609     -0.2429     -4.8386
    -35.4279    146.3746     -0.2264      0.1851     -0.3273     -4.7605
    -33.5874    147.4011     -0.0818      0.0056     -0.1860     -1.6535
    -31.7437    148.3953     -0.0488     -0.0814     -0.1524     -1.5661
    -29.8985    149.3748     -0.0152     -0.1836     -0.0681     -0.0063
    -28.0542    150.3511     -0.0004     -0.1617     -0.0822     -0.1565
    -26.2125    151.3298      0.0479     -0.1610     -0.0579      1.2322
     -9.6986    160.3405     -0.0397      0.0121      0.0049      0.4131
    -37.2402    142.9575     -0.0615      0.0694     -0.1007     -1.7076
    -35.4294    144.1024     -0.1687      0.1838     -0.3225     -4.5589
    -33.6108    145.1879     -0.1015      0.1011     -0.2694     -2.7434
    -31.7867    146.2290     -0.0126     -0.0171     -0.2024     -3.3043
    -29.9598    147.2424      0.0338     -0.0636     -0.1759     -2.0287
    -28.1329    148.2420     -0.0027     -0.1333     -0.1396     -1.1600
    -26.3076    149.2357      0.0246     -0.1774     -0.0777      0.4136
    -24.4847    150.2282      0.0796     -0.1389     -0.0580      1.7253
     -8.1323    159.3709     -0.0341      0.0049     -0.0061      0.4699
    -37.1804    140.6242      0.0269      0.0207     -0.0376      0.7200
    -35.3948    141.8394     -0.0846      0.0888     -0.1854     -2.5360
    -33.5990    142.9841     -0.1792      0.1299     -0.3311     -4.1640
    -31.7953    144.0722     -0.0555      0.0120     -0.2114     -1.5797
    -29.9873    145.1203     -0.0093     -0.0582     -0.1838     -0.6720
    -28.1782    146.1443     -0.0529     -0.0542     -0.2428     -2.3055
    -26.3699    147.1550     -0.0463     -0.1183     -0.1640     -1.4311
    -24.5636    148.1584      0.0644     -0.1726     -0.0864      1.6254
    -22.7593    149.1585      0.0595     -0.0914     -0.0847      1.5994
    -35.3260    139.5857     -0.0206      0.0071     -0.0785     -0.5474
    -33.5529    140.7894     -0.0872      0.0972     -0.2123     -2.5614
    -31.7699    141.9242     -0.1155      0.0777     -0.2743     -2.6066
    -29.9812    143.0067     -0.0289     -0.0424     -0.2063     -0.8326
    -28.1903    144.0552     -0.0929     -0.0133     -0.2800     -2.5433
    -26.3997    145.0833     -0.0463     -0.0805     -0.2358     -1.4589
    -24.6104    146.0990      0.0151     -0.1494     -0.1206     -0.0528
    -22.8226    147.1074      0.0420     -0.1481     -0.0769      1.0021
    -21.0360    148.1121      0.0436     -0.0807     -0.0849      0.9688
    -33.4734    138.6046     -0.0453      0.0318     -0.1086     -1.3635
    -31.7112    139.7855     -0.1005      0.0781     -0.2367     -1.9455
    -29.9419    140.9014     -0.0957      0.0733     -0.2752     -2.6647
    -28.1697    141.9736     -0.0918      0.0286     -0.2862     -2.4950
    -26.3971    143.0190     -0.1426      0.0464     -0.3305     -3.8231
    -24.6253    144.0475     -0.0620     -0.0513     -0.2541     -1.9462
    -22.8544    145.0649     -0.0140     -0.0969     -0.1365     -0.3291
    -21.0845    146.0757     -0.0046     -0.0840     -0.1269     -0.0881
    -33.3604    136.4311     -0.0172      0.0031     -0.0627     -0.4818
    -31.6197    137.6572     -0.0734      0.0340     -0.1812     -1.6326
    -29.8699    138.8050     -0.0855      0.0833     -0.2462     -2.4282
    -28.1166    139.8997     -0.0990      0.0754     -0.3029     -2.6950
    -26.3625    140.9617     -0.0971      0.0367     -0.2957     -2.8196
    -24.6086    142.0026     -0.1349      0.0490     -0.3262     -3.6083
    -22.8551    143.0294     -0.0871     -0.0528     -0.2292     -1.6456
    -21.1021    144.0468     -0.0289     -0.0705     -0.1589     -0.6198
    -19.3493    145.0589     -0.0322      0.0075     -0.1571     -0.8739
    -17.5960    146.0693     -0.2008      0.0119     -0.1049     -1.5824
    -10.5456    150.1853     -0.1324      0.0167      0.0091      0.6080
    -31.4957    135.5409     -0.0132     -0.0166     -0.1195     -0.3503
    -29.7657    136.7189     -0.0812      0.0622     -0.2341     -2.3665
    -28.0315    137.8341     -0.0823      0.0665     -0.2846     -2.3722
    -26.2961    138.9115     -0.0750      0.0503     -0.3060     -2.2452
    -24.5605    139.9643     -0.1050      0.0618     -0.3604     -2.6483
    -22.8249    141.0002     -0.1029     -0.0327     -0.2595     -0.5726
    -21.0893    142.0243     -0.0368     -0.1176     -0.1674     -0.4920
    -19.3536    143.0407     -0.0077     -0.0856     -0.1297     -0.1810
    -17.6173    144.0530     -0.0283      0.0038     -0.1044     -0.7025
    -15.8798    145.0648     -0.0971      0.0222     -0.1114     -2.6733
     -5.3323    151.4643      0.1173      0.0290      0.0744      1.4889
    -31.3395    133.4377     -0.0093     -0.0408     -0.0955     -0.2389
    -29.6297    134.6441      0.0046     -0.0696     -0.1259      0.2348
    -27.9147    135.7776     -0.1026      0.0681     -0.2925     -3.2502
    -26.1984    136.8689     -0.1368      0.1093     -0.3595     -3.3778
    -24.4815    137.9329     -0.1256      0.0808     -0.3828     -3.0516
    -22.7641    138.9773     -0.1433      0.0724     -0.3471     -3.8652
    -21.0462    140.0078     -0.0262     -0.0783     -0.2145      0.5864
    -19.3279    141.0285     -0.0098     -0.1269     -0.1442      0.2507
    -17.6088    142.0431      0.0333     -0.1130     -0.0632      0.8331
    -15.8884    143.0550     -0.0277     -0.0229     -0.0855     -0.4271
     -8.9640    147.1520      0.1767     -0.1524      0.0519      5.0343
    -31.1521    131.3489     -0.0115     -0.0396     -0.1056     -0.3343
    -29.4625    132.5818     -0.0053     -0.0671     -0.1386     -0.1492
    -27.7669    133.7312     -0.0678     -0.0043     -0.2224     -1.9856
    -26.0698    134.8347     -0.1156      0.0860     -0.3135     -3.3088
    -24.3719    135.9086     -0.1216      0.0962     -0.3795     -2.9298
    -22.6730    136.9609     -0.1716      0.1236     -0.4148     -4.8685
    -20.9732    137.9973     -0.0802     -0.0148     -0.3053     -1.6064
    -19.2726    139.0221     -0.0537     -0.0393     -0.2469     -0.7095
    -14.1627    142.0622     -0.1085      0.0341     -0.1252     -2.2687
    -12.4547    143.0748     -0.1198      0.0696     -0.1367     -3.4807
     -7.2851    146.1777      0.1401      0.0551      0.0871      0.8346
    -30.9345    129.2750     -0.0208     -0.0372     -0.1214     -0.5976
    -29.2650    130.5330     -0.0170     -0.0634     -0.1544     -0.5000
    -27.5885    131.6955     -0.0488     -0.0504     -0.2018     -1.4034
    -25.9108    132.8094     -0.0684     -0.0020     -0.2435     -1.9934
    -24.2321    133.8921     -0.0446      0.0309     -0.2776     -1.3111
    -22.5521    134.9515     -0.0670      0.0227     -0.3279     -1.6190
    -20.8707    135.9931     -0.1497      0.1049     -0.4203     -3.2648
    -19.1881    137.0215     -0.0676     -0.0040     -0.3031     -1.8628
    -17.5040    138.0406     -0.0802     -0.0004     -0.2344     -1.9580
     -9.0455    143.1068     -0.2120     -0.0077     -0.0405      2.4689
     -7.3353    144.1439      0.0179     -0.0195     -0.0207      0.1789
     -5.6155    145.2059      0.0460     -0.0824      0.0257      1.3493
    -32.3075    125.7590     -0.0628      0.0193     -0.1108     -1.8216
    -30.6877    127.2161     -0.0235     -0.0140     -0.1301     -0.6423
    -29.0383    128.4983     -0.0405     -0.0390     -0.1864     -1.0874
    -27.3805    129.6712     -0.0472     -0.0581     -0.1989     -1.3020
    -25.7221    130.7936     -0.0523     -0.0481     -0.2105     -1.4570
    -24.0628    131.8839     -0.0565      0.0137     -0.2493     -1.7394
    -22.4019    132.9494     -0.0316     -0.0124     -0.2704     -0.9662
    -20.7392    133.9955     -0.1358      0.1165     -0.4299     -3.5397
    -19.0748    135.0271     -0.1249      0.0451     -0.3478     -1.3426
    -17.4086    136.0478     -0.1021      0.0304     -0.2966     -2.8579
    -15.7405    137.0610     -0.2029     -0.0104     -0.1777     -0.6350
     -9.0412    141.0970     -0.1029     -0.0105     -0.0379      0.6449
     -7.3535    142.1207     -0.0592     -0.0182     -0.0192     -0.0029
     -5.6561    143.1618      0.0013      0.0227      0.0488      0.2039
     -3.9493    144.2302     -0.0220      0.0079      0.0142     -0.3798
    -33.5508    121.9748     -0.0946      0.0879     -0.1335     -2.6781
    -32.0056    123.6613     -0.1079      0.0930     -0.1876     -3.0048
    -30.4131    125.1711     -0.0205     -0.0089     -0.1385     -0.6268
    -28.7836    126.4779     -0.0191     -0.0616     -0.1620     -0.4802
    -27.1440    127.6587     -0.0442     -0.0576     -0.2161     -1.0284
    -25.5046    128.7876     -0.0683     -0.0339     -0.2301     -1.9791
    -23.8646    129.8843     -0.0709      0.0152     -0.2932     -2.2721
    -22.2229    130.9550     -0.0244     -0.0283     -0.2760     -0.6141
    -20.5791    132.0050     -0.0903      0.0068     -0.3290     -1.5909
    -18.9332    133.0389     -0.1421      0.0872     -0.3764     -3.0134
    -17.2851    134.0608     -0.0861      0.0398     -0.3019     -2.3762
    -15.6348    135.0739     -0.1121      0.0010     -0.2119     -0.1323
     -7.3401    140.1076      0.0239     -0.0178     -0.0268     -0.0474
     -5.6649    141.1330      0.0197     -0.0319     -0.0189     -0.3608
     -3.9794    142.1783     -0.0733      0.0021      0.0173      0.0179
    -34.6584    117.9175     -0.0306      0.0045     -0.0522     -0.7861
    -33.1833    119.8156     -0.0628      0.0681     -0.1134     -1.6838
    -31.6749    121.5700     -0.1076      0.0992     -0.1760     -3.0032
    -30.1122    123.1372     -0.0538      0.0406     -0.1723     -1.4876
    -28.5025    124.4710     -0.0333     -0.0137     -0.1799     -0.9728
    -26.8801    125.6580     -0.0586     -0.0386     -0.2160     -1.6253
    -25.2592    126.7917     -0.0388     -0.0854     -0.2140     -1.0181
    -23.6385    127.8936     -0.0504     -0.0282     -0.2877     -1.5850
    -22.0160    128.9686     -0.0358     -0.0208     -0.3210     -1.0148
    -20.3912    130.0217     -0.0778      0.0383     -0.3508     -1.4008
    -18.7639    131.0574     -0.1437      0.0854     -0.3809     -2.9570
    -17.1341    132.0798     -0.1906      0.1300     -0.3853     -5.3333
    -15.5018    133.0924     -0.0929      0.0236     -0.2385     -1.9539
    -13.8669    134.0980     -0.0785      0.0197     -0.1950     -2.2018
     -5.6431    139.1154      0.0095     -0.0224     -0.0206     -0.5783
     -3.9797    140.1433     -0.0212     -0.0148     -0.0023     -0.3514
    -34.2501    115.6909     -0.0319      0.0317     -0.0542     -0.8520
    -32.8101    117.6573     -0.0552      0.0805     -0.1133     -1.5242
    -31.3170    119.4791     -0.1019      0.0984     -0.1934     -2.8385
    -29.7862    121.1101     -0.0739      0.0502     -0.1929     -2.0646
    -28.1968    122.4762     -0.0383     -0.0309     -0.1656     -0.2745
    -26.5904    123.6684     -0.0225     -0.0546     -0.1958     -0.7034
    -24.9873    124.8056      0.0013     -0.1165     -0.1734      0.1005
    -23.3855    125.9115     -0.0304     -0.0547     -0.2593     -0.5706
    -21.7822    126.9901     -0.0798      0.0153     -0.3833     -1.4965
    -20.1765    128.0455     -0.0879      0.0400     -0.3655     -1.4421
    -18.5679    129.0824     -0.1426      0.1044     -0.3763     -3.5678
    -16.9565    130.1049     -0.1579      0.0944     -0.3380     -4.3237
    -15.3422    131.1165     -0.0676     -0.0110     -0.1979      0.6294
    -13.7251    132.1200     -0.0561     -0.0009     -0.1712     -1.3302
    -12.1052    133.1179     -0.0721      0.0700     -0.1678     -2.8424
     -3.9514    138.1187     -0.0065      0.0143      0.0180     -0.2991
     -2.3005    139.1489     -0.0022      0.0061      0.0092      0.1642
    -30.9620    117.3839     -0.0702      0.0995     -0.1913     -2.0041
    -29.4407    119.0860     -0.0811      0.0390     -0.2229     -2.3116
    -27.8684    120.4913     -0.0622      0.0092     -0.2232     -1.7823
    -26.2765    121.6887     -0.0744     -0.0056     -0.2456     -1.9693
    -24.6904    122.8283     -0.0083     -0.1011     -0.1863     -0.1570
    -23.1071    123.9375     -0.0097     -0.0521     -0.2221      0.0877
    -21.5228    125.0189     -0.0647     -0.0040     -0.3613     -1.1038
    -19.9361    126.0761     -0.1743      0.0856     -0.4500     -2.7169
    -18.3462    127.1136     -0.1318      0.0906     -0.3723     -2.7012
    -16.7533    128.1357     -0.1920      0.1272     -0.3575     -4.1700
    -15.1571    129.1459     -0.1711      0.0369     -0.2322     -0.6736
    -13.5579    130.1470     -0.1224      0.0117     -0.1714     -1.5949
     -3.8933    136.1028      0.0627      0.0173      0.0206      0.2267
     -2.2650    137.1154     -0.0408      0.0063      0.0054      0.1659
    -30.6032    115.2917     -0.0663      0.0891     -0.1542     -1.8697
    -29.1071    117.0750     -0.1068      0.0804     -0.2646     -3.0048
    -27.5271    118.5126     -0.0778      0.0197     -0.2516     -2.2025
    -25.9424    119.7160     -0.1011      0.0137     -0.2656     -2.8252
    -24.3708    120.8579     -0.0496     -0.0969     -0.1659      0.4716
    -22.8051    121.9702      0.0029     -0.0765     -0.2047      0.7057
    -21.2395    123.0539     -0.1004      0.0258     -0.3495     -1.4235
    -19.6717    124.1124     -0.1016      0.0413     -0.3705     -1.3411
    -18.1006    125.1502     -0.1315      0.0873     -0.3480     -2.7298
    -16.5261    126.1715     -0.1577      0.0359     -0.2388     -0.9970
    -14.9480    127.1800     -0.1202      0.0097     -0.1896     -0.5947
     -5.4092    133.1051      0.2070      0.0364      0.0844      2.8010
     -3.8069    134.0945      0.0869     -0.0170      0.0094      0.0300
    -28.7181    115.0872     -0.0910      0.0868     -0.2482     -2.6395
    -27.1724    116.5477     -0.1249      0.0484     -0.2999     -3.4667
    -25.5939    117.7486     -0.1093     -0.0139     -0.2856     -2.6282
    -24.0327    118.8917     -0.0642     -0.0425     -0.2517     -1.5894
    -22.4822    120.0074     -0.0787      0.0059     -0.3000     -1.3380
    -20.9343    121.0933     -0.0760      0.0290     -0.3546     -1.9114
    -19.3850    122.1530     -0.0862      0.0259     -0.3129     -0.6909
    -17.8327    123.1909     -0.0560      0.0055     -0.2408     -0.4933
    -14.7167    125.2177     -0.1999      0.0518     -0.1649     -2.1834
     -2.1053    133.0782     -0.0253     -0.0042      0.0047     -0.0960
    -26.7618    114.6018     -0.1190      0.0511     -0.2932     -3.3434
    -25.2091    115.7946     -0.1622      0.0822     -0.3748     -3.8932
    -23.6674    116.9324     -0.1064      0.0044     -0.3257     -2.3146
    -22.1355    118.0498     -0.0532      0.0004     -0.2881     -1.1188
    -20.6061    119.1367      0.0007     -0.0186     -0.2656     -0.0812
    -24.7716    113.8519     -0.0913     -0.0019     -0.2592     -2.5236
    -23.2537    114.9819     -0.1030      0.0051     -0.3190     -2.7838
    -21.7499    116.0995     -0.0692      0.0276     -0.3007     -2.0872
     -9.5987    124.2396     -0.1757     -0.0146     -0.0471      1.5123
     -3.2362    126.1040      0.0937     -0.0609      0.0707      2.2601
     -4.5986    123.1491      0.1804     -0.0309      0.0557      2.9472
    -87.9927    163.9547     -0.0004      0.4715      0.0040     -0.0131
    -87.1847   -157.2119      0.0011      0.2081      0.0057     -0.0144
    -86.0272   -142.6817      0.0093      0.1934      0.0087      0.0494
    -84.0200   -125.2382      0.0174     -0.3517     -0.0015      0.1503
    -82.4281   -125.1428      0.0307     -0.2911     -0.0009      0.0765
    -80.6288   -120.0856      0.0292     -0.1486      0.0025      0.0353
    -78.9559   -119.1332      0.0148     -0.0833      0.0041      0.0130
    -77.1882   -120.2740     -0.0032     -0.1078      0.0028      0.0155
    -76.0713   -118.0408     -0.0331     -0.1936      0.0020      0.0944
    -86.6432    162.6487      0.0050      0.4769      0.0076     -0.0461
    -85.5736   -171.1257      0.0075      0.4855      0.0119     -0.0223
    -84.3191   -145.8365      0.0184     -0.1151      0.0035      0.0242
    -82.9383   -140.5481      0.0268     -0.1439      0.0027      0.0153
    -81.2010   -131.2960      0.0396     -0.1618      0.0002      0.0302
    -79.5174   -127.5533      0.0389     -0.1467      0.0045      0.0475
    -77.9527   -127.6291      0.0168     -0.2320      0.0034      0.0357
    -76.4694   -125.8514     -0.0258     -0.3294      0.0019      0.0709
    -74.9230   -123.9842     -0.1089      0.0363      0.0080      0.2785
    -84.9006    169.1973      0.0148      0.0007      0.0064      0.0458
    -83.6999   -169.7239      0.0202     -0.0552      0.0101      0.0978
    -82.7598   -154.0951      0.0153     -0.1149      0.0009      0.0759
    -81.6160   -149.7346      0.0332     -0.0264      0.0062      0.0568
    -79.7888   -141.7207      0.0507      0.1967      0.0080     -0.0354
    -78.2362   -134.5757      0.0378      0.4342      0.0118     -0.0812
    -76.6910   -133.7404      0.0043     -0.2870      0.0013      0.0714
    -75.4062   -131.6224     -0.0572      0.0188      0.0084      0.1314
    -82.8075    175.4700      0.0197     -0.0738      0.0033      0.0128
    -81.9719   -171.8377      0.0069     -0.0169      0.0045      0.0287
    -81.0013   -161.5328      0.0186      0.0913      0.0008      0.0257
    -79.7759   -153.5007      0.0418      0.1309     -0.0009     -0.0062
    -78.3992   -144.2307      0.0499      0.1019      0.0080     -0.0783
    -76.8419   -140.0063      0.0351     -0.2172     -0.0021      0.0559
    -75.6466   -139.4104     -0.0083      0.0516      0.0091      0.2008
    -81.0774    176.2975      0.0075      0.0251      0.0090      0.0725
    -80.2432   -173.1958      0.0077      0.1362      0.0029      0.0128
    -79.2985   -164.3606      0.0279      0.1977     -0.0016     -0.0070
    -78.1967   -155.8639      0.0487      0.0980     -0.0027     -0.0613
    -79.3527    176.8605      0.0044      0.0780      0.0055      0.0073
    -78.5131   -174.1571      0.0165      0.1881      0.0009     -0.0190
    -88.2246   -136.2156      0.0016      0.5306      0.0025     -0.0168
    -87.1714    -84.5393      0.0071      0.4404      0.0013     -0.0167
    -85.6679    -60.5730      0.0156      0.5145      0.0033     -0.0486
    -84.0420    -53.7275      0.0211      0.8647      0.0076     -0.0818
    -82.8093    -54.2870      0.0226      0.9085      0.0111     -0.0783
    -80.6565    -50.0793      0.0191      0.4586      0.0038     -0.0365
    -79.3238    -48.6617      0.0170      0.1525     -0.0015     -0.0584
    -86.4526   -110.2744      0.0027      0.8152      0.0067     -0.0439
    -85.4541    -97.2687      0.0129      0.6088      0.0022     -0.0181
    -84.3935    -82.3193      0.0287      0.5470      0.0012     -0.0543
    -83.0708    -71.3251      0.0416      0.6736      0.0068     -0.0926
    -81.3605    -62.7085      0.0345      0.2445     -0.0004     -0.0165
    -79.9803    -59.7089      0.0233     -0.0003     -0.0017      0.0021
    -77.9722    -55.6722      0.0214     -0.0268     -0.0080     -0.0248
    -84.6919   -110.3084      0.0114      0.2209      0.0084      0.0501
    -83.6938    -97.8426      0.0187      0.6132      0.0033     -0.0190
    -82.6418    -86.5432      0.0326      0.4873     -0.0005     -0.0309
    -81.4457    -78.2474      0.0458      0.3951      0.0011     -0.0745
    -80.1019    -71.0796      0.0320      0.0246     -0.0032     -0.0204
    -78.3248    -65.3581      0.0216     -0.0384     -0.0083      0.0097
    -76.6910    -61.7404      0.0089     -0.1188     -0.0102     -0.0032
    -82.8341   -110.5153      0.0150     -0.0029      0.0070      0.0713
    -81.7476   -101.3257      0.0166      0.4868      0.0044     -0.0154
    -80.9286    -91.3158      0.0230      0.4164      0.0002     -0.0093
    -80.0979    -83.6162      0.0287      0.3999     -0.0003     -0.0448
    -78.3494    -75.5911      0.0199     -0.0810     -0.0097     -0.0175
    -76.4993    -71.7871     -0.0004     -0.1488     -0.0073      0.0172
    -74.9085    -68.0551      0.0010      0.2755      0.0027     -0.0836
    -73.3873    -64.8072     -0.0089      0.3055      0.0041     -0.0731
    -71.5906    -62.3227     -0.0320      0.1468      0.0009     -0.0472
    -81.2310   -108.6771      0.0099     -0.0421      0.0057      0.0438
    -80.4810    -98.2966      0.0074      0.3872      0.0053     -0.0430
    -79.4153    -92.2847      0.0108      0.3280      0.0015     -0.0249
    -78.3358    -86.7456      0.0107      0.0255     -0.0036      0.0049
    -76.9990    -80.9210     -0.0034     -0.1562     -0.0059      0.0560
    -75.1836    -74.1433      0.0108     -0.1642     -0.0025      0.0208
    -73.9293    -69.9108      0.0409     -0.3091     -0.0199      0.0495
    -72.1368    -65.7127      0.0036     -0.0677     -0.0061     -0.0458
    -70.2756    -65.7886     -0.0359      0.1406      0.0109      0.0120
    -69.2994    -63.3025     -0.0628     -0.0133      0.0027     -0.1769
    -67.1470    -60.7007     -0.0671      0.0284      0.0090     -0.1652
    -21.3551    -42.1326      0.0700     -0.1261      0.1224      1.9218
    -79.5655   -108.2324      0.0055     -0.0303      0.0066      0.0176
    -78.5897   -101.9956      0.0080      0.0705      0.0036     -0.0063
    -77.5754    -94.4361      0.0143      0.0095      0.0004     -0.0045
    -76.4050    -88.5446      0.0106     -0.0256     -0.0006      0.0026
    -74.7775    -83.4001      0.0144     -0.2134     -0.0043      0.0558
    -74.1026    -79.2714      0.0639     -0.3253     -0.0196     -0.0219
    -70.6661    -69.4782      0.0292     -0.0996     -0.0083     -0.0860
    -69.0073    -66.4560     -0.0461     -0.0142      0.0049     -0.0489
    -67.8282    -66.5473     -0.0542      0.0075      0.0055     -0.2059
    -65.9227    -64.0359     -0.0165     -0.0571     -0.0040     -0.1133
    -21.7737    -44.0859      0.0653     -0.1249      0.0744      1.4993
    -19.8715    -43.2158      0.0319     -0.1043      0.0788      1.3712
    -77.7411   -110.7734      0.0125      0.0397      0.0033     -0.0083
    -77.0295   -100.7706      0.0284      0.0224      0.0037     -0.0262
    -76.0445    -94.4314      0.0281     -0.0632      0.0013     -0.0024
    -74.6470    -89.2075      0.0368     -0.0730      0.0013      0.0114
    -73.8026    -86.5223      0.0672     -0.1741     -0.0069     -0.0311
    -24.0544    -46.8747      0.1300     -0.0405      0.0229      3.0302
    -22.1530    -46.0345     -0.0176     -0.0372     -0.0072     -0.3857
    -20.2582    -45.1725      0.0648     -0.1324      0.0909      1.8175
    -18.3841    -44.2683      0.0393     -0.0983      0.0653      1.0140
    -76.2360   -112.3886      0.0111     -0.1257      0.0010      0.0077
    -75.2550   -105.1767      0.0307     -0.0446      0.0009      0.0118
    -74.2656    -95.4654      0.0439     -0.0318      0.0064     -0.0489
    -73.2143    -92.0218      0.0851     -0.0522     -0.0013      0.2526
    -30.1128    -51.0915     -0.1348      0.2283      0.0251      0.2287
    -28.2059    -50.4475     -0.1273      0.1703     -0.0622     -0.5167
    -26.2888    -49.6719     -0.0354      0.1048     -0.0621     -1.6908
    -24.3839    -48.8422      0.0297      0.0131     -0.0373      0.2258
    -22.4938    -47.9937      0.0156     -0.0164     -0.0033      0.4445
    -20.6145    -47.1241      0.0209     -0.0358      0.0259      0.7297
    -18.7433    -46.2299      0.0135     -0.0624      0.0367      0.7555
    -16.8939    -45.2984     -0.0030     -0.0387      0.0454      0.2723
    -72.5071    -98.5540      0.0519     -0.0170      0.0027      0.0276
    -34.1630    -54.2840     -0.0303      0.1916      0.0483     -0.7442
    -32.2916    -53.7303     -0.0945      0.3218     -0.0041     -3.0129
    -30.4070    -53.1416     -0.1451      0.2816     -0.0177     -1.5057
    -28.5045    -52.4512     -0.0881      0.2658     -0.0604     -0.3227
    -26.5958    -51.6560     -0.0965      0.1661     -0.0589     -0.5823
    -24.6967    -50.8169      0.0454      0.0312     -0.0255      0.5798
    -22.8119    -49.9594      0.0160      0.0020     -0.0558     -0.0175
    -20.9396    -49.0828      0.0127     -0.0667      0.0172      0.3619
    -19.0783    -48.1851      0.0004     -0.0302      0.0173      0.0143
    -17.2273    -47.2649      0.0128     -0.0924      0.0749      0.6156
    -15.3990    -46.3103      0.0439     -0.1447      0.1381      1.3390
    -54.6756    -66.7456      0.0258     -0.0581      0.0060      0.1852
    -38.1421    -57.7925     -0.0251      0.1396      0.0172     -0.7325
    -36.2872    -57.1200     -0.0345      0.1914      0.0298     -0.8624
    -34.4263    -56.4783      0.0132      0.1761      0.0608      0.2649
    -32.5573    -55.8513      0.0293      0.2155      0.0870      0.3635
    -30.6757    -55.1995     -0.0248      0.2343      0.1235      0.8935
    -28.7799    -54.4661     -0.0219      0.2909      0.0279     -0.6737
    -26.8809    -53.6502     -0.1177      0.2096      0.0024     -0.1506
    -24.9901    -52.7983      0.0124      0.0655     -0.0181      0.6507
    -23.1105    -51.9304     -0.0058     -0.0068     -0.0612     -0.6673
    -21.2427    -51.0462      0.0257     -0.0771      0.0319      0.6545
    -19.3865    -50.1442      0.0043     -0.0844      0.0401      0.0043
    -17.5414    -49.2232      0.0016     -0.0725      0.0411      0.2435
    -15.7080    -48.2811      0.0265     -0.0971      0.0609      0.7803
    -13.8979    -47.3073      0.0957     -0.1325      0.0946      2.6096
    -54.7449    -70.4010      0.0041     -0.1030     -0.0269     -0.4271
    -52.9417    -68.7836      0.0651     -0.0709      0.0170      0.5911
    -38.3611    -60.1658      0.0070      0.0934      0.0185      0.1973
    -36.5128    -59.4067     -0.0316      0.1364      0.0207     -0.6317
    -34.6574    -58.6848      0.0084      0.1485      0.0418      0.3928
    -32.7931    -57.9841      0.0259      0.2484      0.0130     -4.2219
    -30.9172    -57.2698      0.0706      0.2383      0.1114     -0.3148
    -29.0300    -56.4946      0.0645      0.2036      0.1403      0.6230
    -27.1411    -55.6563     -0.0478      0.1825      0.1150      0.6814
    -25.2594    -54.7888      0.0397      0.1140      0.0174      0.1200
    -21.5246    -53.0146      0.0422     -0.0313     -0.0454      0.0861
    -19.6726    -52.1067      0.0249     -0.0449     -0.0271     -0.3170
    -17.8317    -51.1831      0.0309     -0.0828      0.0428      0.8950
    -16.0018    -50.2425      0.0248     -0.0820      0.0551      0.9085
    -14.1843    -49.2819      0.0637     -0.0945      0.0695      1.9861
    -12.3899    -48.2922      0.0218     -0.0193     -0.0199      0.5938
    -52.9559    -72.2466      0.0317     -0.1040     -0.0209     -0.6412
    -51.1833    -70.6126      0.0685     -0.0872      0.0023     -0.5066
    -49.4027    -69.1366      0.0323     -0.0997      0.0252      0.3082
    -47.6131    -67.7987      0.0542     -0.0415      0.0578      1.0020
    -44.0085    -65.4552      0.0262     -0.0114      0.0510      0.6884
    -40.3718    -63.4547      0.0847     -0.0503      0.1121      2.3652
    -38.5413    -62.5545     -0.0050      0.0901     -0.0012     -0.2130
    -36.7024    -61.7084     -0.0233      0.1059      0.0065     -0.4981
    -34.8548    -60.9061      0.0051      0.1051      0.0899      0.5277
    -32.9978    -60.1320      0.0541      0.1000      0.1285      1.5204
    -31.1299    -59.3558      0.0587      0.1397      0.1573      1.6600
    -29.2529    -58.5386      0.0569      0.1453      0.1803      1.6707
    -25.5028    -56.7901     -0.0238      0.1571      0.0549      0.6915
    -23.6388    -55.8943      0.0375      0.0561      0.0212      0.2667
    -21.7834    -54.9893     -0.0078      0.0309     -0.0868     -0.7678
    -19.9369    -54.0736      0.0139     -0.0051     -0.0458     -0.1721
    -18.1002    -53.1456      0.0442     -0.0395      0.0217      0.7647
    -16.2739    -52.2039      0.0149     -0.0636      0.0192      0.3902
    -14.4585    -51.2466      0.0143     -0.0376     -0.0498      0.4970
    -12.6557    -50.2703     -0.0511      0.0427     -0.1508     -1.4018
    -10.8747    -49.2672     -0.0232      0.0582     -0.1476     -1.4728
    -51.1557    -73.9231     -0.0073     -0.0799     -0.0191     -0.6057
    -49.4120    -72.2766      0.0254     -0.0681      0.0129      0.3079
    -47.6530    -70.7805      0.0498     -0.0674      0.0262      0.2719
    -45.8800    -69.4189      0.0427     -0.0165      0.0330      0.2330
    -44.0959    -68.1732      0.0476     -0.0132      0.0597      1.1072
    -42.3015    -67.0243      0.0539     -0.0088      0.0449      1.2325
    -40.4965    -65.9580      0.0786     -0.0557      0.0979      2.1555
    -38.6808    -64.9628      0.0108      0.0383      0.0410      0.3291
    -36.8545    -64.0287     -0.0090      0.1006      0.0031     -0.3255
    -35.0176    -63.1453      0.0078      0.0989      0.0605      0.2617
    -33.1702    -62.2977      0.1044      0.0210      0.1974      2.3940
    -31.3124    -61.4598      0.1193      0.0480      0.1833      2.2808
    -27.5806    -59.7092      0.1469      0.0919      0.1976      2.5380
    -25.7190    -58.8033      0.0924      0.1495      0.1273      0.3814
    -23.8642    -57.8907      0.0559      0.1013      0.0619      0.5489
    -22.0169    -56.9722     -0.0057      0.0945     -0.0308     -0.1032
    -20.1776    -56.0466     -0.0026      0.0513     -0.0682      0.1129
    -18.3467    -55.1123      0.0110      0.0134     -0.0269      0.6961
    -16.5249    -54.1675     -0.0352      0.0100     -0.0603     -0.8950
    -14.7129    -53.2104     -0.0112     -0.0126     -0.0211     -0.1191
    -12.9113    -52.2385     -0.0122      0.0213     -0.0551     -0.2625
    -11.1219    -51.2486     -0.0863      0.0732     -0.1301     -1.7633
     -9.3523    -50.2343     -0.0131      0.0301     -0.0435     -0.5074
    -49.3435    -75.4536     -0.0576     -0.0508     -0.0103     -0.2518
    -47.6272    -73.7987      0.0667     -0.0280     -0.0036      0.0098
    -45.8851    -72.2908      0.0908      0.0187      0.0157     -0.2307
    -44.1271    -70.9208      0.0477      0.0214      0.0354      0.6260
    -42.3569    -69.6589      0.0695     -0.0196      0.0627      0.8145
    -40.5739    -68.4887      0.0500     -0.0422      0.0466      1.0893
    -38.7776    -67.3966      0.0412      0.0232      0.0584      0.8836
    -36.9676    -66.3723     -0.0924      0.1292     -0.0478     -1.8699
    -35.1444    -65.4059      0.0045      0.1086      0.0224      0.1543
    -33.3093    -64.4840      0.0055      0.1233      0.0767      0.1765
    -31.4637    -63.5841      0.0651      0.0883      0.1291      1.0319
    -29.6112    -62.6789      0.0578      0.1059      0.1378      0.9035
    -27.7574    -61.7583      0.0104      0.1337      0.1387      0.3835
    -25.9070    -60.8294      0.1931      0.1282      0.1351      0.3194
    -24.0623    -59.8980     -0.0182      0.1342      0.0678      0.4874
    -22.2241    -58.9645     -0.0391      0.1015      0.0370      0.4790
    -20.3930    -58.0274      0.0024      0.1057     -0.0433     -0.1273
    -18.5694    -57.0848     -0.0108      0.0803     -0.0545     -0.1352
    -16.7538    -56.1350     -0.0314      0.0901     -0.1010     -1.0106
    -14.9467    -55.1759      0.0044      0.0063     -0.0139      0.4674
    -13.1485    -54.2053     -0.0336      0.0299     -0.0832     -0.7548
    -11.3601    -53.2207     -0.0428      0.0271     -0.0785     -1.0068
     -9.5831    -52.2189     -0.0068     -0.0204     -0.0247     -0.0152
     -7.8233    -51.1951      0.0139     -0.0128     -0.0038      0.6609
    -42.3541    -72.3293      0.1011      0.0126      0.0369     -0.6956
    -40.5985    -71.0560      0.0400      0.0083      0.0366      0.8067
    -38.8280    -69.8653      0.0073     -0.0316      0.0315      0.1811
    -37.0395    -68.7468     -0.0826      0.1154     -0.0223     -2.1714
    -35.2340    -67.6938     -0.0565      0.1059     -0.0088     -0.7071
    -33.4140    -66.6950     -0.0670      0.1819     -0.0543     -1.8247
    -31.5828    -65.7315     -0.0578      0.1690     -0.0130     -1.2033
    -29.7446    -64.7788      0.0346      0.0926      0.1193      0.8451
    -27.9043    -63.8244     -0.0145      0.1394      0.1038     -0.1653
    -26.0661    -62.8696      0.0442      0.1286      0.1115     -0.2403
    -24.2321    -61.9173      0.1096      0.1146      0.0910      0.2199
    -22.4039    -60.9673     -0.0000      0.1217      0.0401     -0.0453
    -20.5821    -60.0171      0.0426      0.0757      0.0752      0.9210
    -18.7670    -59.0646      0.0497      0.0255      0.0540      1.6469
    -16.9590    -58.1080     -0.0304      0.0905     -0.0471      0.0612
    -15.1583    -57.1450      0.0055      0.0425     -0.0298      0.3620
    -13.3655    -56.1735     -0.0186      0.0281     -0.0618     -0.3590
    -11.5809    -55.1910     -0.0080     -0.0153     -0.0144      0.0294
     -9.8051    -54.1950     -0.0272     -0.0233     -0.0153     -0.3575
     -8.0397    -53.1828     -0.0336     -0.0173     -0.0350      0.0006
     -6.2881    -52.1510     -0.0151     -0.0136     -0.0162      0.0586
    -40.5575    -73.6648      0.1065      0.0077      0.0421     -0.1336
    -38.8243    -72.3810      0.0822     -0.0436      0.0589      0.5712
    -37.0658    -71.1620     -0.0303      0.0286      0.0077     -0.8310
    -35.2833    -70.0178     -0.0079      0.0859     -0.0057     -0.2200
    -33.4825    -68.9380     -0.0275      0.1273      0.0211      0.4951
    -31.6685    -67.9076     -0.1391      0.1448     -0.0404     -1.2550
    -29.8463    -66.9034     -0.0743      0.1115      0.0758      0.3463
    -28.0208    -65.9106      0.0410      0.1640      0.0884      0.5703
    -26.1957    -64.9259     -0.1291      0.1543      0.0721      0.9076
    -24.3734    -63.9500     -0.0076      0.1066      0.0877      0.4857
    -22.5559    -62.9815      0.0999      0.0914      0.0701      0.4474
    -20.7442    -62.0168      0.0248      0.0968      0.0389     -0.0862
    -18.9385    -61.0530      0.0851      0.0071      0.0908      2.4562
    -17.1391    -60.0879      0.0292      0.0254      0.0515      0.7938
    -15.3463    -59.1194     -0.0584      0.1082     -0.0739     -1.6740
    -13.5604    -58.1450     -0.0024      0.0353     -0.0269     -0.0784
    -11.7816    -57.1625     -0.0014     -0.0090     -0.0225      0.0209
    -10.0103    -56.1694      0.0192     -0.0496      0.0182     -0.0881
     -8.2469    -55.1634     -0.0133     -0.0284     -0.0270     -0.3498
     -6.4921    -54.1420     -0.0658     -0.0181     -0.0282     -0.3149
     -4.7477    -53.1030     -0.0403      0.0024     -0.0093      0.0914
    -35.2845    -72.3865      0.1127     -0.0822      0.0624      0.7239
    -33.5101    -71.2227      0.1580     -0.1008      0.1234      1.7861
    -31.7185    -70.1215      0.0007      0.0170      0.0191      0.0041
    -29.9155    -69.0598     -0.0581      0.1340     -0.0223     -1.6052
    -28.1064    -68.0223      0.0221     -0.0223      0.0137     -0.2169
    -26.2956    -67.0022     -0.0061     -0.0897      0.0081     -0.2422
    -24.4857    -65.9985      0.0412     -0.0634      0.0614      0.7429
    -22.6796    -65.0090      0.0767      0.0740      0.0348      0.4016
    -20.8787    -64.0279     -0.0158      0.0792      0.0399      0.5342
    -19.0834    -63.0511      0.0915     -0.0327      0.1415      2.5010
    -17.2936    -62.0759      0.0500     -0.0223      0.1424      1.0145
    -15.5096    -61.1002     -0.0000      0.0522      0.0201      0.0248
    -13.7318    -60.1214     -0.0393      0.0746     -0.0790     -0.7565
    -11.9603    -59.1372     -0.0011      0.0093     -0.0274      0.2433
    -10.1955    -58.1449     -0.0366     -0.0164     -0.0170      0.1089
     -8.4373    -57.1423     -0.0394     -0.0117     -0.0347     -0.0260
     -6.6859    -56.1271     -0.0686     -0.0161     -0.0204      0.2360
     -4.9412    -55.0974     -0.0453     -0.0040     -0.0079      0.4339
     -3.2029    -54.0519     -0.0057     -0.0042     -0.0040      0.2022
    -29.9496    -71.2579      0.0228     -0.0457      0.0524      0.5806
    -28.1599    -70.1673      0.0017      0.0166      0.0374      0.0462
    -26.3653    -69.1049      0.0058     -0.0272      0.0298      0.1648
    -24.5690    -68.0675      0.0302     -0.0777      0.0394      0.8454
    -22.7749    -67.0529     -0.0104     -0.0342      0.0040     -0.1719
    -20.9856    -66.0528     -0.0476     -0.0064      0.0023     -0.6320
    -19.2013    -65.0606      0.1165     -0.1606      0.1336      3.4686
    -17.4220    -64.0734      0.0683      0.0276      0.0686     -0.0882
    -15.6477    -63.0886      0.0099      0.0121      0.0589      0.2032
    -13.8789    -62.1038     -0.0357      0.0490     -0.0350     -1.4678
    -12.1158    -61.1162     -0.0696      0.0413     -0.0715     -1.7239
    -10.3587    -60.1232     -0.0333      0.0077     -0.0328      0.2500
     -8.6077    -59.1222     -0.0448      0.0097     -0.0271      0.6000
     -6.8625    -58.1111     -0.0397     -0.0028     -0.0177      0.6469
     -5.1229    -57.0876     -0.0177     -0.0089     -0.0019      0.0881
     -3.3879    -56.0501     -0.0110     -0.0051      0.0024      0.2585
     -1.6551    -54.9982     -0.0239     -0.0062     -0.0041      0.4041
    -24.6235    -70.1649      0.0006     -0.0074      0.0207      0.0186
    -22.8421    -69.1185     -0.0088     -0.0032      0.0198     -0.2366
    -21.0647    -68.0955     -0.0330      0.0038     -0.0314     -0.4446
    -19.2925    -67.0848      0.0247     -0.0385      0.0639      0.5503
    -17.5243    -66.0824      0.0404     -0.0678      0.0501      1.2514
    -15.7604    -65.0863      0.0180      0.0204      0.0425     -0.3101
    -14.0012    -64.0935      0.0022      0.0025      0.0572      1.3557
    -12.2473    -63.1008     -0.0406      0.0139     -0.0107      0.0730
    -10.4989    -62.1055     -0.0842      0.0260     -0.0477      0.1336
     -8.7561    -61.1047     -0.0655      0.0069     -0.0180      0.6297
     -7.0189    -60.0960     -0.0851      0.0073     -0.0105      0.4535
     -5.2867    -59.0770     -0.0034      0.0107     -0.0047      0.6100
     -3.5588    -58.0458     -0.0383     -0.0132     -0.0070     -0.2970
     -1.8332    -57.0009     -0.0028      0.0014     -0.0036     -0.0804
     -0.1054    -55.9424     -0.0288      0.0076     -0.0025      0.1509
    -19.3571    -69.1291      0.0430     -0.0535      0.0371      1.2337
    -17.6013    -68.1070      0.0831     -0.1567      0.1752      2.3413
    -15.8481    -67.0955      0.0167      0.0119      0.0212      0.2095
    -14.0989    -66.0919      0.0235      0.0311     -0.0030     -0.6137
    -12.3546    -65.0923     -0.0036      0.0200     -0.0209     -0.2663
    -10.6156    -64.0930     -0.0256      0.0052     -0.0307      0.1373
     -8.8818    -63.0909     -0.0506      0.0160     -0.0078      0.6613
     -7.1533    -62.0832     -0.0792      0.0222     -0.0028      0.5040
     -5.4299    -61.0674      0.0023      0.0063     -0.0017     -0.0825
     -3.7108    -60.0413      0.0091      0.0005     -0.0019     -0.0145
     -1.9946    -59.0028     -0.0062     -0.0141     -0.0017     -0.2194
     -0.2784    -57.9506      0.0045     -0.0077     -0.0018     -0.1001
      1.4447    -56.8850      0.0260     -0.0009      0.0039      0.3655
    -17.6549    -70.1538      0.0068     -0.0253      0.0140      0.1961
    -14.1730    -68.1015      0.0137      0.0023      0.0153      0.4053
    -12.4381    -67.0921      0.0221     -0.0151      0.0102      0.2361
    -10.7085    -66.0868     -0.0111     -0.0021     -0.0165     -0.0297
     -8.9842    -65.0819     -0.0616      0.0125     -0.0146      0.4438
     -7.2652    -64.0739     -0.0830      0.0253      0.0017      0.5395
     -5.5511    -63.0601     -0.0275      0.0077     -0.0010      0.3198
     -3.8416    -62.0379      0.0135      0.0042     -0.0006     -0.0241
     -2.1356    -61.0050     -0.0647      0.0021     -0.0131      0.2074
     -0.4313    -59.9595     -0.0289     -0.0121     -0.0158     -0.1975
      1.2756    -58.8997      0.0090      0.0000      0.0024      0.3536
      2.9943    -57.8256      0.0117      0.0046      0.0060      0.1281
    -15.9579    -71.1671     -0.0050     -0.0404     -0.0022     -0.0593
    -14.2255    -70.1261     -0.0557      0.0389     -0.0236     -1.6019
    -12.4989    -69.1025     -0.0358     -0.0152      0.0076     -0.1210
    -10.7783    -68.0886      0.0131     -0.0200     -0.0054      0.3507
     -9.0635    -67.0789     -0.0363     -0.0010     -0.0121      0.2596
     -7.3541    -66.0690     -0.0306      0.0166     -0.0018      0.4302
     -5.6498    -65.0558     -0.0316      0.0064     -0.0037      0.0180
     -3.9503    -64.0365     -0.0567      0.0029     -0.0094      0.3426
     -2.2549    -63.0084     -0.0562      0.0033     -0.0033      0.5414
     -0.5623    -61.9692     -0.0311      0.0022     -0.0114      0.0935
      1.1301    -60.9166     -0.0194     -0.0022     -0.0030     -0.4852
      2.8275    -59.8483     -0.0129      0.0053     -0.0062      0.1212
      4.5415    -58.7636     -0.0128     -0.0006     -0.0007      0.1727
    -15.9921    -73.2393      0.0298      0.0215      0.0395      0.7858
    -14.2605    -72.1695      0.0032     -0.0595      0.0316      0.2086
    -12.5389    -71.1269     -0.0178     -0.0089     -0.0079     -0.1165
    -10.8260    -70.1007     -0.0190      0.0207     -0.0370     -0.8499
     -9.1202    -69.0835     -0.0721     -0.0078     -0.0209     -0.0599
     -7.4204    -68.0699     -0.0833      0.0128      0.0011      0.0398
     -5.7260    -67.0558      0.0297      0.0113      0.0016      0.4576
     -4.0366    -66.0381     -0.0053      0.0029     -0.0074      0.1843
     -2.3518    -65.0138     -0.0341      0.0044     -0.0039      0.2156
     -0.6707    -63.9803      0.0128      0.0031      0.0029      0.3029
      1.0083    -62.9349     -0.0083     -0.0008     -0.0035     -0.0591
      2.6882    -61.8750     -0.0390      0.0061     -0.0002     -0.1264
      4.3753    -60.7976     -0.0749      0.0172     -0.0240      0.1377
      6.0827    -59.7024      0.0449     -0.0078      0.0045     -0.3698
    -14.2800    -74.2332     -0.0401      0.0210     -0.0400     -1.1519
    -12.5604    -73.1687     -0.1137     -0.0233     -0.0096     -0.0918
    -10.8529    -72.1262      0.0296     -0.0143     -0.0149      0.1262
     -9.1550    -71.0983     -0.0349      0.0345     -0.0621     -1.5181
     -7.4644    -70.0784     -0.0547     -0.0014     -0.0054     -0.0350
     -5.7799    -69.0615     -0.0114     -0.0091     -0.0003     -0.5190
     -4.1007    -68.0437      0.0030     -0.0060      0.0008     -0.0138
     -2.4264    -67.0219      0.0290      0.0035     -0.0034      0.3243
     -0.7566    -65.9932     -0.0911      0.0041      0.0003     -0.0801
      0.9098    -64.9546     -0.0058      0.0134      0.0091      0.2318
      2.5748    -63.9033     -0.0325     -0.0025     -0.0015      0.1829
      4.2417    -62.8363     -0.0210      0.0099     -0.0013      0.4876
      5.9174    -61.7502     -0.1817      0.0529     -0.0310     -0.4760
      7.6174    -60.6445      0.0800     -0.0201     -0.0013      0.1080
    -12.5640    -75.2320     -0.0173      0.0188     -0.0021     -0.4988
    -10.8604    -74.1697      0.0098      0.0005     -0.0011      0.4160
     -9.1689    -73.1273      0.0411     -0.0030      0.0001     -0.0989
     -7.4869    -72.0976     -0.0285      0.0053     -0.0077      0.2536
     -5.8120    -71.0750     -0.0169     -0.0082     -0.0008      0.0351
     -4.1429    -70.0551      0.0165     -0.0075      0.0003     -0.3192
     -2.4791    -69.0341      0.0319     -0.0005      0.0007      0.2018
     -0.8202    -68.0087      0.0448      0.0035      0.0011      0.1400
      0.8344    -66.9759     -0.0211     -0.0017     -0.0009     -0.0308
      2.4858    -65.9327      0.0137      0.0156      0.0133      0.2395
      4.1362    -64.8760     -0.0238      0.0196      0.0050      0.2500
      5.7897    -63.8021     -0.0070      0.0222      0.0056      0.2017
      7.4541    -62.7058     -0.1451      0.1306     -0.1767     -4.1641
      9.1469    -61.5818      0.0948     -0.0486      0.0161      0.8118
    -10.8485    -76.2355     -0.0067      0.0077      0.0110     -0.1815
     -9.1628    -75.1758      0.0838     -0.0200     -0.0080      0.0224
     -7.4887    -74.1322      0.0216     -0.0005     -0.0009     -0.1645
     -5.8230    -73.1002     -0.0295     -0.0018     -0.0053     -0.0086
     -4.1639    -72.0748      0.0015     -0.0058     -0.0082      0.0401
     -2.5104    -71.0521      0.0052     -0.0099     -0.0003     -0.1936
     -0.8621    -70.0281      0.0752     -0.0046      0.0007     -0.1672
      0.7812    -68.9996      0.0362     -0.0074      0.0045      0.3833
      2.4203    -67.9632      0.0435      0.0016      0.0063     -0.3112
      5.6924    -65.8535     -0.0815      0.0126     -0.0157     -0.0733
      7.3328    -64.7710     -0.0603      0.0496     -0.0330     -0.3826
      8.9854    -63.6589     -0.0520      0.0346     -0.0690     -1.5251
     10.6645    -62.5095      0.0261     -0.0128      0.0076      0.6138
     -9.1371    -77.2504      0.0090      0.0093      0.0259      0.2533
     -7.4707    -76.1889      0.0468     -0.0052     -0.0049      0.1567
     -5.8138    -75.1429      0.0306     -0.0116     -0.0032     -0.0401
     -4.1647    -74.1076     -0.0121     -0.0064     -0.0040      0.2767
     -2.5213    -73.0792     -0.0356     -0.0223     -0.0149     -0.0969
     -0.8833    -72.0537      0.0315     -0.0135     -0.0019      0.4618
      0.7495    -71.0271      0.0662     -0.0091      0.0028      0.0404
      2.3771    -69.9958      0.0984      0.0010      0.0104     -0.1275
      4.0005    -68.9562      0.0620     -0.0052      0.0095     -0.2573
      5.6212    -67.9044     -0.0045     -0.0003      0.0118     -0.3905
      8.8684    -65.7425     -0.0825      0.0953     -0.0909     -3.6042
     -7.4371    -78.2731      0.0170     -0.0152      0.0308      0.4205
     -5.7857    -77.2102      0.0540      0.0066     -0.0025      0.2291
     -4.1465    -76.1606      0.0087     -0.0185     -0.0074     -0.0395
     -2.5134    -75.1211      0.0417     -0.0144     -0.0082      0.0241
     -0.8853    -74.0892      0.0197     -0.0107     -0.0032     -0.0979
      0.7376    -73.0611      0.0461     -0.0002      0.0088     -0.2916
      2.3549    -72.0323      0.0931     -0.0062      0.0076     -0.2061
      3.9668    -70.9986      0.0519     -0.0033      0.0039     -0.0702
      5.5741    -69.9560      0.0542     -0.0126      0.0008     -0.1167
      7.1787    -68.8999      0.0049     -0.0136     -0.0035     -0.1669
      8.7833    -67.8248     -0.0543      0.0228     -0.0349      0.1378
     10.3901    -66.7232      0.0331     -0.0155      0.0113      0.9633
     -5.7402    -79.3062     -0.0024     -0.0067     -0.0247     -0.0706
     -4.1113    -78.2428      0.0059      0.0027      0.0092     -0.3619
     -2.4892    -77.1861      0.0370     -0.0217     -0.0121      0.2255
     -0.8705    -76.1410      0.0373     -0.0118     -0.0059     -0.1266
      0.7436    -75.1056      0.0231     -0.0147      0.0034      0.0342
      2.3519    -74.0752      0.0183     -0.0056      0.0041      0.3967
      3.9537    -73.0448     -0.0089     -0.0065      0.0016     -0.5798
      5.5494    -72.0094     -0.0697      0.0025      0.0040     -0.3070
      7.1397    -70.9646      0.0025     -0.0026     -0.0041      0.0934
      8.7259    -69.9061     -0.0104      0.0015     -0.0130      0.2128
     10.3095    -68.8289      0.0102      0.0054     -0.0015     -0.0422
     -4.0702    -80.3619      0.0072      0.0100     -0.0127     -0.5515
     -2.4513    -79.2830      0.0053      0.0170      0.0003     -0.0990
     -0.8421    -78.2174      0.0707     -0.0646      0.0256      1.4783
      0.7643    -77.1672      0.0124     -0.0026     -0.0025      0.6178
      2.3654    -76.1290     -0.0190      0.0049     -0.0237     -0.5753
      3.9594    -75.0971     -0.0110      0.0152     -0.0188     -0.4371
      5.5456    -74.0660     -0.1831      0.1149     -0.1002     -0.6961
      7.1243    -73.0303     -0.0683      0.0248     -0.0438     -2.2497
      8.6959    -71.9859     -0.1498      0.2385     -0.2353     -4.3670
     10.2610    -70.9293     -0.0868      0.0768     -0.0941     -2.5298
     11.8191    -69.8579      0.0141     -0.0081     -0.0167      0.0693
     -0.8018    -80.3281     -0.0002     -0.0013     -0.0019     -0.2128
      0.7957    -79.2540      0.0337     -0.0032     -0.0025     -0.1074
      2.3920    -78.1992     -0.1003     -0.0065     -0.0055     -0.6242
      3.9811    -77.1594      0.0183      0.0015     -0.0110      0.1602
      5.5610    -76.1276      0.0021      0.0302     -0.0092     -0.7653
      7.1314    -75.0973     -0.0824      0.0512     -0.0065      0.3712
      8.6926    -74.0633     -0.0927      0.1456     -0.0687      0.3199
     10.2452    -73.0219     -0.1614      0.1142     -0.1685     -4.7230
     11.7897    -71.9705     -0.1133      0.0830     -0.0867     -3.2178
      7.1588    -77.1671     -0.0440      0.0125      0.0045     -0.5494
      8.7132    -76.1395     -0.0707      0.1180     -0.0617     -2.8486
     10.2573    -75.1087     -0.0296      0.0950     -0.0552     -0.8745
      8.7547    -78.2168     -0.0373      0.0196      0.0122     -0.4039
     19.3294    -70.8669     -0.1147      0.1133     -0.0494     -3.3180
      8.8166    -80.2972      0.0518      0.0136      0.0238     -0.3859
      8.9049    -82.3782      0.0652     -0.0052      0.0204      1.3129
     17.8842    -76.2835      0.1076      0.0392      0.0307      2.9828
     20.8995    -76.3352     -0.0524      0.1040      0.0096     -1.4155
     24.1923     67.8587      0.4281     -0.1068      0.0598      0.1226
     25.6438     68.9724      0.1917     -0.1747      0.1039      0.7331
     27.0886     70.1429      0.2268     -0.1771      0.1416      1.4894
    -23.8087     33.9398     -0.1267      0.2403     -0.1228     -3.8747
    -22.2977     35.1609     -0.0618      0.0890     -0.0325     -1.7968
     26.1251     67.0831      0.1225     -0.1826      0.0491      2.1594
     27.5835     68.2891      0.0911     -0.2187      0.1423      0.5855
     28.8720     70.0745      0.1231     -0.2109      0.1719      2.0224
    -22.3596     32.9017     -0.0610      0.1938     -0.0910     -2.1108
    -20.8272     34.0627      0.0629      0.0230      0.0552      0.8747
    -19.3697     35.2205      0.0694     -0.0071      0.0525      0.8584
    -17.9305     36.3496      0.0337      0.0258      0.0105     -0.4352
    -16.4961     37.4615      0.0935      0.0074      0.0159      0.0544
    -15.0398     38.5323      0.0694     -0.0438      0.0061      1.5827
    -13.5403     39.5680      0.0019      0.0135     -0.0914     -0.6653
     26.5793     65.1799     -0.0066     -0.0412      0.0087      0.3181
     28.0562     66.4094     -0.0153     -0.0200     -0.0077     -0.3389
     29.3907     68.1410     -0.0181     -0.0743      0.0085     -0.7410
     30.6386     70.0269      0.1490     -0.1431      0.1640      2.9493
    -20.9297     31.8255     -0.0513      0.1939     -0.1077     -1.8633
    -19.3760     32.9604      0.0342      0.0062     -0.0038      0.6155
    -17.8929     34.0979      0.1314     -0.1213      0.0839      3.4563
    -16.4216     35.2114      0.1599     -0.1296      0.1057      4.4289
    -14.9539     36.3065      0.0590     -0.0468      0.0140      0.9054
    -13.4540     37.3617      0.0561     -0.0728      0.0011      1.3270
    -11.9454     38.4140      0.0022      0.0025     -0.0795     -0.2445
    -10.4389     39.4580      0.0156     -0.0506     -0.0353      0.2491
     25.4844     62.1324      0.0377     -0.0143      0.0992      0.4132
     27.0040     63.2631     -0.0268      0.0379     -0.0478     -0.7914
     28.5048     64.5062     -0.0349      0.0394     -0.0447     -0.7040
     29.8828     66.1908     -0.0376      0.0502     -0.0954     -0.9837
     31.1731     68.0431     -0.0120     -0.0442     -0.0399     -0.3431
     32.4033     69.9748     -0.0039     -0.0341      0.1091      0.2433
    -19.5023     30.7470     -0.0142      0.0973     -0.0623     -0.8723
    -17.9329     31.8588     -0.0237      0.0141     -0.0619     -0.8055
    -16.4256     32.9824      0.0702     -0.1198      0.0522      1.3427
    -14.9219     34.0931      0.0398     -0.0458      0.0050      0.1533
    -13.4132     35.1794      0.0427     -0.0358     -0.0104      0.8338
    -11.8847     36.2352      0.0043     -0.0130     -0.0555     -0.0255
    -10.3569     37.2860     -0.0698      0.0104     -0.0765     -2.4632
     -8.8280     38.3267     -0.0429     -0.0390     -0.0577     -0.8056
     -7.2835     39.3461      0.1667     -0.0544      0.0083     -0.8467
      3.5981     46.2018     -0.0219     -0.0282     -0.0175     -0.1042
      5.2120     47.1143      0.0104     -0.0427      0.0132      0.9661
      6.8299     48.0339      0.0736     -0.0829      0.0620      2.1150
      8.4554     48.9635     -0.0069     -0.0206     -0.0220     -0.1862
     10.0764     49.9116      0.0000     -0.0410     -0.0103      0.0111
     11.6903     50.8731      0.0220     -0.0195     -0.0335     -1.6029
     18.0630     54.8435      0.0338     -0.0752      0.1595      0.9330
     19.6371     55.8716      0.0222     -0.0588      0.1619      0.4832
     21.2035     56.9187      0.0890     -0.0966      0.2033      1.8410
     22.7622     57.9880      0.0804     -0.0684      0.1440      1.7736
     25.8594     60.1953     -0.0043     -0.0087      0.1498      0.3453
     27.4014     61.3343     -0.0447      0.0837     -0.0446     -1.1756
     28.9269     62.5862     -0.0265      0.0381     -0.0382     -0.6832
     30.3492     64.2253     -0.0314      0.0835     -0.0720     -0.8505
     31.6826     66.0385     -0.0563      0.1079     -0.0818     -1.3718
     32.9557     67.9343     -0.0198      0.0637     -0.0613     -0.5829
     34.1658     69.9162     -0.0648      0.0342      0.0117     -0.8078
    -18.0551     29.6943      0.0136      0.0204     -0.0490     -0.0806
    -16.4603     30.7962      0.0303     -0.0505     -0.0139      0.0610
    -14.9284     31.9138     -0.0538      0.0390     -0.0676     -2.2312
    -13.4022     33.0133     -0.0033      0.0268     -0.0435     -0.5548
    -11.8667     34.0865     -0.0591     -0.0072     -0.0545      0.6687
    -10.3199     35.1409     -0.0836      0.0240     -0.1166     -1.1855
     -8.7728     36.1878     -0.1439      0.0106     -0.1056      0.5268
     -7.2211     37.2220      0.0396     -0.0315     -0.0840     -0.7637
     -5.6561     38.2412      0.0941     -0.0840     -0.0041     -0.2583
     -4.0854     39.2585     -0.0975     -0.0116     -0.0508     -1.9442
     -2.5223     40.2796      0.0117     -0.0428      0.0143     -0.5329
     -0.9656     41.2901     -0.0202     -0.0149     -0.0208     -1.2570
      0.6028     42.2834     -0.1250      0.0697     -0.1164     -3.7625
      2.1545     43.2708     -0.0561      0.0070     -0.0335     -1.4095
      3.7540     44.1784      0.0228     -0.0487      0.0264      1.0704
      5.3800     45.0968      0.0325     -0.0400      0.0338      0.8069
      7.0051     46.0351      0.0672     -0.1122      0.0682      1.9056
      8.6334     46.9791      0.0194     -0.0773      0.0205      0.6207
     10.2607     47.9351      0.0076     -0.0612      0.0149      0.2433
     15.1112     50.8704     -0.0348     -0.0840     -0.0490      0.6214
     16.7159     51.8714      0.0724     -0.1608      0.1503      1.7516
     18.3145     52.8856      0.0508     -0.0895      0.2028      1.3642
     19.9068     53.9152      0.0387     -0.0702      0.1985      1.0063
     21.4924     54.9633      0.0867     -0.0968      0.2310      2.2450
     23.0710     56.0334      0.0718     -0.0668      0.1764      1.6335
     26.2096     58.2457      0.0241      0.0112      0.0409      1.0962
     27.7728     59.3927     -0.0572      0.0613     -0.0542     -1.0275
     29.3217     60.6506     -0.0162      0.0354      0.0038     -0.2155
     30.7862     62.2441     -0.0294      0.0587     -0.0416     -0.7407
     32.1660     64.0130     -0.0291      0.0928     -0.0482     -0.9056
     33.4826     65.8703     -0.0449      0.1460     -0.0093     -0.9332
     34.7388     67.8143     -0.0102      0.0313      0.0009     -0.0322
     35.9261     69.8541     -0.0201      0.0370      0.0012     -1.3093
    -14.9830     29.7586      0.0703     -0.0840      0.0450      1.1447
    -13.4287     30.8659      0.0193     -0.0079     -0.0129     -0.0599
    -11.8788     31.9542     -0.0634      0.0222     -0.0396      0.2730
    -10.3209     33.0206     -0.1734      0.1716     -0.1727     -3.9491
     -8.7565     34.0728     -0.1161      0.0761     -0.1320     -2.8107
     -7.1901     35.1154     -0.0505      0.0290     -0.0943     -1.2161
     -5.6171     36.1451      0.0212     -0.0471     -0.0211      0.3274
     -4.0352     37.1649      0.0637     -0.1182      0.0458      1.7068
     -2.4508     38.1818      0.0489     -0.0660      0.0275      1.3840
     -0.8694     39.1949     -0.0172     -0.0008     -0.0321     -0.7318
      0.7141     40.1958     -0.0899      0.0662     -0.1353     -1.9532
      2.2979     41.1882     -0.1351      0.0899     -0.1584     -3.7884
      3.8924     42.1473     -0.0399      0.0283     -0.0386     -0.3072
      5.5171     43.0840      0.0524     -0.0233      0.0324      0.9374
      7.1497     44.0333      0.0584     -0.1254      0.0820      1.6978
      8.7838     44.9901      0.0369     -0.1051      0.0231      1.0438
     10.4186     45.9542      0.0951     -0.0905      0.0029      0.9851
     15.3055     48.9019      0.0140     -0.1291      0.0775      0.3920
     16.9260     49.9051      0.0360     -0.1121      0.1392      1.0263
     18.5416     50.9206      0.0494     -0.1040      0.1684      1.3812
     20.1520     51.9509      0.0593     -0.0604      0.1903      1.4709
     21.7567     52.9991      0.0944     -0.0740      0.2418      2.2924
     23.3551     54.0688      0.0757     -0.0555      0.1589      2.0101
     24.9474     55.1630      0.0547     -0.0207      0.0915      1.4332
     28.1180     57.4366     -0.0421      0.0704     -0.0592     -0.6378
     29.6890     58.6976     -0.0179      0.0911     -0.0345     -0.8173
     31.1920     60.2458     -0.0257      0.0695     -0.0258     -0.7105
     32.6180     61.9669     -0.0127      0.0545     -0.0385     -0.6029
     33.9813     63.7821     -0.0079      0.0332     -0.0185      0.2362
     35.2831     65.6870     -0.0268     -0.0619     -0.0078     -0.7795
     36.5218     67.6875     -0.0452      0.0134     -0.0349     -0.4750
     37.6859     69.7902     -0.0213     -0.0449      0.0493      1.7265
    -15.1300     27.6531     -0.0008      0.0064     -0.0582     -0.1725
    -13.5005     28.7388     -0.0183      0.0455     -0.0679     -1.0793
    -11.9237     29.8355     -0.0159      0.0609     -0.0720     -0.4629
    -10.3515     30.9151     -0.0933      0.1406     -0.1296     -2.5238
     -8.7739     31.9771     -0.1614      0.0747     -0.0833     -2.0371
     -7.1920     33.0265     -0.0233      0.0378     -0.0660     -0.4069
     -5.6064     34.0651      0.0276     -0.0359     -0.0315      0.7218
     -4.0144     35.0924      0.0000     -0.0197     -0.0216      0.1637
     -0.8156     37.1248      0.1102     -0.0943      0.0611      2.3640
      0.7862     38.1311      0.0023      0.0089     -0.0353     -0.4931
      2.3911     39.1276     -0.1248      0.1598     -0.1665     -3.2057
      4.0003     40.1097     -0.0846      0.0805     -0.1283     -2.3805
      5.6253     41.0718     -0.0034     -0.0020     -0.0360      0.0001
      7.2635     42.0323      0.0294     -0.0635      0.0376      0.9761
      8.9057     42.9984      0.0186     -0.0705      0.0293      0.4450
     10.5493     43.9699      0.1926     -0.1213      0.0475      2.5021
     13.8346     45.9337     -0.0056     -0.0962      0.0441      0.1555
     15.4740     46.9281      0.0074     -0.1160      0.0946      0.4019
     17.1102     47.9325      0.0293     -0.1429      0.1140      0.8519
     18.7427     48.9486      0.0484     -0.1238      0.1262      1.2536
     20.3711     49.9786      0.0840     -0.0948      0.1791      1.9575
     21.9946     51.0258      0.0825     -0.0606      0.1903      1.9055
     23.6129     52.0939      0.0572     -0.0441      0.1340      1.5488
     26.8329     54.3066      0.0512     -0.0060      0.0757      1.4828
     28.4364     55.4643      0.0043      0.0717      0.0224      0.1591
     30.0283     56.7249     -0.0063      0.0599     -0.0042     -0.1973
     31.5662     58.2288     -0.0175      0.0907     -0.0311     -0.4778
     33.0357     59.8999     -0.0241      0.0440     -0.0258     -0.6940
     34.4458     61.6701     -0.0247      0.0228     -0.0439     -0.8030
     35.7961     63.5331      0.0266     -0.0674      0.0503      0.9844
     37.0837     65.4937      0.0022     -0.0138      0.0013     -0.2909
     38.3052     67.5558      0.0020     -0.0188     -0.0254     -0.0325
     39.4473     69.7241     -0.0011     -0.0208     -0.0191     -0.0637
    -13.6548     26.6545     -0.0450      0.0849     -0.1060     -1.2952
    -12.0109     27.7331     -0.0044      0.0801     -0.0952     -0.7448
    -10.4126     28.8204     -0.0245      0.0877     -0.0956     -0.1654
     -8.8200     29.8934     -0.0028      0.0511     -0.0605      0.2933
     -7.2241     30.9517     -0.0084      0.0410     -0.0763     -0.6322
     -5.6246     31.9981      0.0291     -0.0517     -0.0190      2.1115
     -4.0208     33.0335      0.0124     -0.0417     -0.0156     -0.0832
     -2.4111     34.0586      0.0420     -0.0544      0.0066     -0.3657
     -0.7962     35.0755      0.0094     -0.0704      0.0122      0.1758
      0.8221     36.0853      0.1558     -0.2392      0.1968      4.1129
      2.4437     37.0869      0.0826     -0.0637      0.0547      2.3279
      4.0696     38.0790      0.0686     -0.0906      0.0266      1.9574
      5.7034     39.0591      0.0465     -0.0800      0.0065      1.2195
      7.3477     40.0320      0.0109     -0.0542      0.0076      0.7105
      8.9986     41.0058     -0.0194     -0.0666      0.0236      0.2599
     10.6523     41.9832      0.0016     -0.0485     -0.0123      0.2795
     12.3072     42.9653      0.0023     -0.0697      0.0487      0.4560
     13.9619     43.9536     -0.0225     -0.0874      0.0903      2.2256
     15.6156     44.9493      0.0482     -0.1716      0.1245      1.2908
     17.2674     45.9541      0.0298     -0.1168      0.0940      1.0970
     18.9166     46.9696      0.0453     -0.1337      0.0895      1.0772
     20.5627     47.9984      0.0634     -0.1125      0.1277      1.4073
     22.2050     49.0434      0.0654     -0.0915      0.1383      1.5638
     23.8427     50.1086      0.0416     -0.0685      0.0991      1.0913
     25.4755     51.1980      0.0518     -0.0565      0.1071      1.5177
     28.7268     53.4750      0.0063      0.0480      0.0521      0.2866
     30.3393     54.7309     -0.0092      0.0578      0.0061     -0.3015
     31.9087     56.1920     -0.0239      0.1038     -0.0324     -0.6726
     33.4186     57.8119     -0.0308      0.0815     -0.0419     -0.8710
     34.8733     59.5346     -0.0506      0.0697     -0.0693     -1.4744
     36.2719     61.3527     -0.0468      0.0434     -0.0635     -1.3770
     37.6103     63.2704     -0.0284     -0.0096     -0.0344     -0.7878
     38.8845     65.2914     -0.0074     -0.0105     -0.0163     -0.3588
     40.0901     67.4185      0.0016     -0.0133     -0.0429      0.0255
     41.2123     69.6551     -0.0309      0.0186     -0.1039     -1.1558
    -12.1701     25.6667     -0.0378      0.1338     -0.1340     -1.8608
    -10.5132     26.7392      0.0028      0.0628     -0.0679     -0.1344
     -8.8953     27.8185      0.0602     -0.0144     -0.0162      1.3975
     -7.2839     28.8862      0.0738     -0.0397     -0.0183      2.0022
     -5.6706     29.9410      0.1637     -0.0852      0.0396      4.6948
     -4.0538     30.9843      0.0880     -0.1335      0.0488      3.6794
      0.8262     34.0539      0.0188     -0.0595     -0.0053      0.4823
      2.4624     35.0603      0.1438     -0.1541      0.0978      2.5567
      5.7495     37.0490      0.0409     -0.0345     -0.0388      0.1233
      7.4030     38.0323      0.1047     -0.1083      0.0852      2.3775
      9.0631     39.0131      0.1348     -0.0630      0.0436      2.3549
     10.7275     39.9950     -0.0175     -0.0384     -0.0085      0.1546
     12.3942     40.9802     -0.0151     -0.0394      0.0109     -0.1683
     15.7298     42.9663     -0.0819     -0.0914      0.0469      0.4298
     17.3969     43.9704      0.0595     -0.1663      0.0649      1.3894
     19.0626     44.9846      0.0301     -0.1100      0.0644      0.6648
     20.7261     46.0109      0.0392     -0.1240      0.0801      1.0069
     22.3867     47.0526      0.0494     -0.1386      0.1086      1.5776
     24.0437     48.1135      0.0356     -0.1162      0.0641      0.9854
     25.6965     49.1981      0.0299     -0.0986      0.0617      0.8690
     28.9881     51.4683      0.0313     -0.0110      0.0863      0.8921
     30.6212     52.7151      0.0199      0.0142      0.0260      0.5076
     32.2195     54.1348     -0.0278      0.1024     -0.0346     -0.6655
     33.7667     55.7029     -0.0311      0.0367     -0.0623     -1.0470
     35.2633     57.3759     -0.0392      0.0569     -0.0542     -1.2190
     36.7078     59.1464     -0.0485      0.0327     -0.0589     -1.4329
     38.0964     61.0177     -0.0136     -0.0382     -0.0305     -0.4752
     39.4240     62.9942     -0.0192      0.0047     -0.0329     -0.5366
     40.6863     65.0786     -0.0336     -0.0023     -0.0531     -0.8984
     41.8777     67.2735     -0.0753     -0.0014     -0.0969     -1.9375
     42.9823     69.5818     -0.0147     -0.0108     -0.0710     -0.5191
    -10.6759     24.6877      0.0319     -0.0479      0.0924      0.9338
     -9.0075     25.7554      0.0692     -0.0564      0.0342     -0.0031
     -7.3720     26.8281      0.0593     -0.1187      0.0751      1.7968
     -4.1130     28.9422      0.1279     -0.0049     -0.0298     -0.6059
     -2.4794     29.9823      0.0334     -0.0177      0.0114      0.5179
     -0.8410     31.0119      0.0109      0.0229     -0.0254      0.0183
      0.8027     32.0319     -0.0845      0.0534     -0.1473     -0.3686
      2.4516     33.0434     -0.0547      0.0287     -0.1026     -1.7592
      4.1054     34.0472      0.0183      0.0112     -0.0355      1.2771
      5.7644     35.0437     -0.0126     -0.0052     -0.0757      0.3370
      7.4292     36.0341      0.0743     -0.0422     -0.0066     -0.1601
      9.0998     37.0206      0.0323     -0.0245      0.0307     -0.7326
     10.7751     38.0062      0.0475     -0.0189      0.0210      1.6037
     12.4537     38.9935     -0.0407      0.0447     -0.0025     -0.7504
     14.1345     39.9841     -0.0144     -0.0188      0.0184     -0.2213
     19.1801     42.9942      0.0173     -0.0926      0.0150      0.4035
     20.8606     44.0171      0.0370     -0.1311      0.0885      0.7327
     22.5392     45.0542      0.0244     -0.1356      0.0559      0.6856
     24.2151     46.1095      0.0244     -0.1382      0.0565      0.6769
     25.8875     47.1875      0.0189     -0.1248      0.0549      0.5082
     27.5558     48.2948     -0.0009     -0.0619      0.0388      0.0439
     30.8729     50.6781      0.0527     -0.0405      0.0984      1.6611
     32.4983     52.0574     -0.0364      0.0609     -0.0482     -1.2008
     34.0800     53.5735     -0.0267      0.0424     -0.0501     -0.7767
     35.6158     55.1950     -0.0366     -0.0629     -0.0169     -1.0621
     37.1036     56.9149     -0.0423     -0.0097     -0.0385     -1.2311
     38.5399     58.7365     -0.0111     -0.0448     -0.0449     -0.8984
     39.9198     60.6643     -0.0079     -0.0729     -0.0118     -0.2115
     41.2381     62.7020     -0.0047     -0.0555     -0.0251     -0.1435
     42.4899     64.8525     -0.0200     -0.0559     -0.0560     -0.6870
     43.6685     67.1188     -0.0372      0.0124     -0.0845     -1.3097
     44.7582     69.5031     -0.0476      0.0356     -0.0665     -1.4164
     -9.1726     23.7164      0.0342     -0.0575      0.0247      0.1183
     -7.4942     24.7802      0.0486     -0.0689      0.0111     -0.3322
     -5.8428     25.8473      0.0222     -0.0225     -0.0179     -0.7001
     -4.1977     26.9057      0.0197      0.0054     -0.0407     -0.7537
     -2.5514     27.9531      0.0891     -0.0303     -0.0272     -0.4773
     -0.9014     28.9897      0.0049     -0.0085      0.0046     -0.1903
      0.7535     30.0160     -0.0723      0.0113     -0.0033      0.5932
      2.4138     31.0329     -0.0668      0.0495     -0.1761     -2.2619
      4.0796     32.0416     -0.0422      0.0312     -0.1809     -1.0986
      5.7506     33.0429     -0.0683      0.0225     -0.1124      0.0771
      7.4270     34.0381     -0.0479      0.0179     -0.0793      0.1314
      9.1087     35.0289     -0.0399      0.0340     -0.0500     -1.4443
     10.7953     36.0174      0.0525      0.0441     -0.0929     -1.4354
     12.4859     37.0059      0.0316     -0.0276      0.0064      1.3823
     14.1793     37.9965     -0.0393      0.0336     -0.0161     -0.9451
     15.8749     38.9910     -0.0476      0.0388      0.0337     -1.2768
     20.9658     42.0179      0.0242     -0.1336      0.0165      0.5191
     22.6619     43.0494      0.0224     -0.1431      0.0444      0.6231
     24.3562     44.0976      0.0294     -0.1701      0.0591      0.7967
     26.0478     45.1674      0.0156     -0.1529      0.0460      0.4350
     27.7359     46.2656      0.0010     -0.0958      0.0226      0.0342
     29.4193     47.4057     -0.0112     -0.0471     -0.0080     -0.2631
     31.0935     48.6213     -0.0114     -0.0237      0.0218     -0.0933
     32.7444     49.9607      0.0049     -0.0385      0.0041      0.3794
     34.3584     51.4249     -0.0376      0.0227     -0.0527     -0.8852
     35.9309     52.9929     -0.0422     -0.0335     -0.0272     -1.6442
     37.4595     54.6595      0.0053     -0.0640      0.0055     -0.1513
     38.9407     56.4278     -0.0116     -0.1041     -0.0307     -0.9118
     40.3700     58.3027      0.0025     -0.0728     -0.0015      0.0081
     41.7425     60.2887     -0.0032     -0.0832     -0.0116     -0.1174
     43.0529     62.3900     -0.0084      0.0156     -0.0074     -0.3022
     44.2955     64.6100      0.0111     -0.0399     -0.0299     -0.2136
     45.4630     66.9520     -0.0299     -0.0293     -0.0668     -1.7590
     46.5402     69.4176      0.0014     -0.1269      0.0218     -0.3801
     -7.6607     22.7516     -0.0058     -0.0217     -0.0160     -0.5748
     -5.9738     23.8123      0.0327     -0.0197     -0.0266     -0.2282
     -4.3083     24.8744     -0.0408      0.0083     -0.0541     -0.4408
     -2.6480     25.9284     -0.0299     -0.0042     -0.0138     -0.3905
     -0.9862     26.9717     -0.0242     -0.0183     -0.0152     -0.1816
      0.6798     28.0044     -0.0068     -0.0271     -0.0263      0.0377
      2.3508     29.0270     -0.0556     -0.0297     -0.0485      0.1462
      4.0275     30.0405     -0.0561      0.0323     -0.1554     -1.0298
      5.7097     31.0461     -0.0292      0.0335     -0.0925     -0.8790
      7.3974     32.0450      0.0106     -0.0184     -0.0501      0.0437
      9.0904     33.0387      0.0380     -0.0640      0.0442      0.9254
     10.7884     34.0292     -0.0333      0.0138     -0.0546     -0.8379
     12.4907     35.0184      0.0341     -0.0545     -0.0370      0.9272
     14.1966     36.0082     -0.0531      0.0184     -0.0738     -0.6001
     15.9054     37.0008     -0.1058      0.1378     -0.1461     -2.1622
     17.6162     37.9980     -0.0417      0.0319     -0.0233     -1.3599
     21.0415     40.0147     -0.0074      0.0140     -0.0054     -0.6466
     22.7544     41.0393      0.0221     -0.1295      0.0154      0.5976
     24.4665     42.0793      0.0399     -0.1710      0.0522      0.9599
     26.1768     43.1392      0.0296     -0.1515      0.0465      0.8286
     27.8843     44.2260     -0.0033     -0.0857      0.0119     -0.1545
     29.5874     45.3525     -0.0101     -0.0454     -0.0157     -0.2657
     31.2820     46.5466     -0.0117     -0.0172     -0.0087     -0.3903
     32.9573     47.8462      0.0524     -0.0767      0.0709      1.3956
     34.6013     49.2583     -0.0198     -0.0196     -0.0090     -0.7739
     36.2085     50.7712     -0.0184     -0.0879     -0.0239     -0.6698
     39.2990     54.0931      0.0485     -0.1650      0.0251      1.3472
     40.7749     55.9109      0.0155     -0.1589      0.0109      0.4297
     42.1986     57.8403     -0.0058     -0.0284      0.0021     -0.1745
     44.8686     62.0544      0.0184     -0.1023      0.0167      0.1718
     46.1033     64.3481      0.0169     -0.1140      0.0004     -0.0915
     47.2610     66.7711      0.0229     -0.1916      0.0225      0.1328
     48.3281     69.3242      0.0252     -0.1956      0.0361     -0.1551
     -6.1411     21.7925      0.0210     -0.0096     -0.0519     -0.3369
     -4.4470     22.8504     -0.0189      0.0047     -0.0616     -0.0317
     -2.7691     23.9079     -0.0263     -0.0035     -0.0246     -0.2355
     -1.0946     24.9573      0.0150     -0.0096     -0.0234     -0.1029
      0.5822     25.9962      0.0336     -0.0180     -0.0263     -0.0268
      2.2636     27.0245     -0.0753     -0.0274     -0.0374      0.2395
      3.9505     28.0430     -0.0517      0.0197     -0.1254     -0.3615
      5.6431     29.0526     -0.0394      0.0149     -0.0607     -1.0269
      7.3415     30.0547     -0.0324     -0.0171     -0.0412     -0.7220
      9.0454     31.0508     -0.0119     -0.0082     -0.0056     -0.3692
     10.7545     32.0424      0.0264     -0.0141      0.0213      0.1116
     12.4683     33.0316     -0.0115     -0.0089     -0.0760     -0.3258
     14.1863     34.0203     -0.0009     -0.0097     -0.0608      0.0377
     15.9078     35.0103     -0.0602      0.0739     -0.0998     -1.8201
     17.6323     36.0036     -0.0270      0.0577     -0.0562     -0.7486
     19.3589     37.0024     -0.0329      0.0598      0.0046     -0.8463
     22.8164     39.0255      0.0191     -0.0207      0.0131      0.4856
     24.5457     40.0559      0.0247     -0.1321      0.0376      0.7410
     26.2740     41.1044      0.0170     -0.1384      0.0349      0.4726
     28.0003     42.1776     -0.0108     -0.0895     -0.0160     -0.3125
     29.7228     43.2873     -0.0102     -0.0576     -0.0274     -0.2876
     31.4376     44.4566     -0.0108     -0.0246     -0.0108     -0.2981
     33.1362     45.7157      0.0015     -0.0304      0.0147      0.1391
     34.8083     47.0754      0.0042     -0.0248      0.0127     -0.2869
     36.4478     48.5315     -0.0090     -0.1120     -0.0062     -0.2335
     41.1344     53.4908      0.0193     -0.1400      0.0093      0.4284
     42.6063     55.3586     -0.0090     -0.1745     -0.0080     -0.2852
     44.0258     57.3440      0.0252     -0.1599      0.0324      0.8179
     46.6853     61.6913      0.0124     -0.1764      0.0087     -0.2616
     47.9131     64.0637      0.0402     -0.2676      0.0273      0.2301
     49.0626     66.5738      0.0463     -0.3011      0.0531      0.6729
     50.1216     69.2218      0.0381     -0.2158      0.0360      0.5780
     -4.6149     20.8378     -0.0098      0.0014     -0.0515     -0.1905
     -2.9148     21.8931     -0.0467     -0.0145     -0.0193     -0.0725
     -1.2258     22.9462     -0.0665     -0.0175     -0.0234      0.0809
      0.4619     23.9908     -0.0479      0.0006     -0.0211      0.1889
      2.1531     25.0248     -0.0611     -0.0250     -0.0355      0.2199
      3.8495     26.0483     -0.1022      0.0072     -0.1412     -0.3103
      5.5518     27.0621     -0.0298     -0.0104     -0.0490     -0.5441
      7.2602     28.0672     -0.0299     -0.0331      0.0062     -0.1651
      8.9744     29.0653     -0.0175      0.0009     -0.0059     -0.5576
     10.6941     30.0578     -0.0235      0.0660     -0.0582     -0.9610
     12.4190     31.0466     -0.0131      0.0318     -0.1112     -0.3286
     14.1485     32.0335     -0.0018     -0.0229     -0.0901     -0.1734
     15.8823     33.0204     -0.0182      0.0068     -0.0654     -0.6011
     17.6197     34.0094     -0.0319      0.0395     -0.0368     -0.9071
     19.3601     35.0023     -0.0241      0.0269     -0.0138     -0.6546
     21.1030     36.0015     -0.0173      0.0159     -0.0381     -0.4727
     24.5934     38.0291      0.0212     -0.0643      0.0137      0.5942
     26.3391     39.0648      0.0290     -0.1086      0.0547      0.7025
     28.0836     40.1224     -0.0078     -0.1021     -0.0089     -0.2239
     29.8249     41.2124     -0.0158     -0.0520     -0.0363     -0.4336
     31.5595     42.3538     -0.0157     -0.0067     -0.0408     -0.4710
     34.9786     44.8784      0.0158     -0.0356      0.0332      0.3271
     36.6485     46.2759     -0.0125     -0.1227     -0.0046     -0.5381
     38.2858     47.7660      0.0817     -0.1951      0.0156      2.0782
     39.8869     49.3534      0.0255     -0.1088      0.0072      0.4163
     42.9656     52.8460     -0.0083     -0.1887      0.0072     -0.1857
     44.4350     54.7649      0.0336     -0.2475      0.0357      1.0389
     45.8513     56.8083      0.0748     -0.1962      0.0956      2.0267
     47.2092     58.9833      0.0346     -0.2357      0.0455      0.5307
     48.5026     61.2966      0.0014     -0.2523     -0.0072     -0.8094
     49.7246     63.7535      0.0180     -0.3595      0.0425      0.9973
     50.8673     66.3576     -0.0158     -0.2774     -0.0060     -0.2348
     51.9200     69.1089     -0.0662     -0.2398     -0.0447     -0.6839
     -3.0836     19.8862      0.0541     -0.0146     -0.0285     -0.0327
     -1.3785     20.9392     -0.0602     -0.0223     -0.0226     -0.1683
      0.3204     21.9879     -0.0098     -0.0125     -0.0264      0.2076
      2.0207     23.0274      0.0177     -0.0125     -0.0327      0.6901
      5.4368     25.0741      0.0134     -0.0468     -0.0378      0.6491
      7.1542     26.0825     -0.0382     -0.0348      0.0224     -1.0146
      8.8779     27.0825     -0.0427      0.0345     -0.0300     -1.2095
     10.6077     28.0758     -0.0405      0.0907     -0.0926     -1.3282
     12.3430     29.0639     -0.0288      0.0692     -0.1698     -0.8124
     14.0836     30.0488     -0.0494      0.0559     -0.1527     -1.4028
     15.8289     31.0323     -0.0310      0.0452     -0.0675     -0.9105
     17.5786     32.0164     -0.0303      0.0360     -0.0242     -0.8275
     19.3320     33.0030     -0.0108      0.0069     -0.0123     -0.2939
     21.0888     33.9942     -0.0160      0.0138     -0.0328     -0.4556
     22.8482     34.9925     -0.0178      0.0039     -0.0352     -0.4961
     26.3718     37.0221      0.0099     -0.0606      0.0036      0.2394
     28.1337     38.0625     -0.0040     -0.0796     -0.0082     -0.1199
     29.8933     39.1303     -0.0182     -0.0583     -0.0400     -0.5158
     31.6470     40.2414     -0.0155     -0.0320     -0.0412     -0.4474
     33.3889     41.4163     -0.0191      0.0007     -0.0404     -0.5718
     35.1118     42.6696     -0.0056      0.0108     -0.0062     -0.1864
     36.8098     44.0070     -0.0142     -0.1091      0.0318      0.2742
     38.4788     45.4329      0.0019     -0.1060     -0.0312     -0.8588
     40.1152     46.9533      0.0587     -0.2274      0.0978      1.4065
     41.7154     48.5750      0.0380     -0.1280      0.0049      1.1875
     44.7922     52.1521     -0.0089     -0.2445      0.0178     -0.2563
     46.2603     54.1233      0.0396     -0.2763      0.0456      1.0355
     47.6749     56.2273      0.0411     -0.3017      0.0649      1.0456
     49.0303     58.4723      0.0059     -0.3490      0.0348      0.5432
     50.3201     60.8657      0.0233     -0.4128      0.0469      1.5784
     52.6746     66.1196     -0.0433     -0.3316     -0.0219      0.2635
     53.7224     68.9840     -0.0361     -0.3245     -0.0471      0.0965
     -1.5486     18.9368     -0.0479     -0.0096     -0.0132     -0.1934
      0.1605     19.9874     -0.0446     -0.0200     -0.0355     -0.1064
      1.8685     21.0317     -0.0745     -0.0090     -0.0396      0.4586
      3.5808     22.0657     -0.0728     -0.0144     -0.0487      0.8060
      5.2993     23.0884     -0.0112     -0.0004     -0.1022      0.1957
      7.0247     24.1004      0.0264     -0.0888      0.0777      0.9538
      8.7570     25.1026     -0.0590      0.0371     -0.0464     -1.5870
     10.4958     26.0967     -0.0214      0.0734     -0.1054     -0.8155
     12.2409     27.0842     -0.0106      0.0580     -0.1822     -0.4335
     13.9917     28.0669     -0.0422      0.0597     -0.1694     -1.2013
     15.7479     29.0468     -0.0348      0.0351     -0.0641     -0.9952
     17.5091     30.0257     -0.0246      0.0240     -0.0113     -0.6944
     19.2748     31.0056     -0.0153      0.0139     -0.0239     -0.4060
     21.0447     31.9884     -0.0075      0.0031     -0.0182     -0.2015
     22.8180     32.9764     -0.0075      0.0053     -0.0249     -0.2199
     24.5941     33.9720     -0.0077     -0.0169     -0.0142     -0.2233
     28.1506     36.0002     -0.0149     -0.0609     -0.0234     -0.4266
     29.9276     37.0440     -0.0108     -0.0740     -0.0364     -0.3117
     31.6997     38.1224     -0.0128     -0.0417     -0.0533     -0.3718
     33.4617     39.2531     -0.0073     -0.0036     -0.0479     -0.2239
     35.2073     40.4516     -0.0138      0.0212     -0.0333     -0.3523
     36.9314     41.7272     -0.0140     -0.0456     -0.0087     -0.1521
     40.2988     44.5368     -0.0013     -0.0874     -0.0405     -0.5559
     41.9355     46.0853      0.0503     -0.1264     -0.0013      0.3188
     48.0817     53.4272     -0.0053     -0.2622     -0.0305     -0.9514
     49.4958     55.5949      0.0075     -0.3403      0.0177      0.7001
     50.8498     57.9141      0.0010     -0.3905      0.0057      0.2210
     52.1373     60.3932      0.0498     -0.4648      0.0270      1.3292
     53.3512     63.0392      0.0265     -0.4350     -0.0055      0.8033
     54.4838     65.8565     -0.0288     -0.4106     -0.0383      0.4674
     -0.0117     17.9884     -0.0384     -0.0149     -0.0349      0.3316
      1.7007     19.0367     -0.0109     -0.0373     -0.0516      0.2743
      3.4174     20.0764     -0.0830     -0.0186     -0.0499      0.7582
      5.1413     21.1044     -0.0585     -0.0127     -0.1052      0.3254
      6.8730     22.1205      0.0246     -0.0915      0.0300      0.9772
      8.6124     23.1255     -0.0485      0.0164     -0.0245     -1.3805
     10.3593     24.1207     -0.0601      0.0684     -0.1122     -1.4838
     12.1131     25.1078     -0.0780      0.1368     -0.2612     -2.3187
     13.8734     26.0886     -0.0588      0.0797     -0.1990     -1.6020
     15.6397     27.0648     -0.0264      0.0381     -0.0439     -0.7275
     17.4116     28.0385     -0.0258      0.0324     -0.0304     -0.7241
     19.1888     29.0114     -0.0083      0.0059     -0.0273     -0.2360
     20.9707     29.9854     -0.0202      0.0228     -0.0442     -0.5310
     22.7570     30.9627     -0.0104     -0.0059     -0.0293     -0.2573
     24.5470     31.9453     -0.0072     -0.0086     -0.0193     -0.1998
     26.3398     32.9359     -0.0229     -0.0051     -0.0394     -0.6322
     28.1340     33.9379     -0.0231     -0.0069     -0.0427     -0.6491
     29.9277     34.9562     -0.0179     -0.0527     -0.0726     -0.4806
     31.7174     36.0001     -0.0232     -0.0547     -0.0796     -0.6520
     33.4982     37.0849     -0.0175     -0.0110     -0.0717     -0.4936
     35.2648     38.2274     -0.0078     -0.0015     -0.0710     -0.2521
     37.0126     39.4395     -0.0374      0.0132     -0.0699     -0.9078
     38.7378     40.7301     -0.0393     -0.1076     -0.0128      1.1152
     40.4372     42.1073     -0.0638     -0.0828     -0.0768     -0.8388
     42.1075     43.5789     -0.0721     -0.1153     -0.0967     -0.3717
     43.7456     45.1535      0.0200     -0.1122     -0.0306     -0.9488
     45.3479     46.8400     -0.0160     -0.1011     -0.0248     -0.2517
     46.9104     48.6480      0.0005     -0.2423     -0.0212     -0.0315
     48.4288     50.5874      0.0218     -0.3092     -0.0183      0.6062
     49.8983     52.6690      0.0203     -0.3380     -0.0176      0.0588
     51.3131     54.9036     -0.0158     -0.3836      0.0030      0.9022
     52.6671     57.3017     -0.0008     -0.4179      0.0187      1.1413
     53.9534     59.8730      0.0268     -0.4707      0.0024      0.9837
     55.1648     62.6254      0.0432     -0.3973     -0.0309     -0.3129
     56.2941     65.5643      0.0046     -0.3604     -0.0752     -1.0572
      1.5253     17.0402     -0.0449     -0.0277     -0.0433      0.3900
      3.2406     18.0862     -0.0904     -0.0245     -0.0660      0.7506
      4.9657     19.1208     -0.0279      0.0036     -0.1348      0.0148
      6.7011     20.1422     -0.0037     -0.0710      0.0149      0.4104
      8.4458     21.1508      0.0003     -0.0418      0.0854      0.1284
     10.1991     22.1479     -0.0605      0.1012     -0.0851     -1.6165
     11.9604     23.1352     -0.1034      0.1452     -0.2016     -2.3952
     13.7291     24.1143     -0.0542      0.0817     -0.1952     -1.4282
     15.5046     25.0871     -0.0470      0.0491     -0.0595     -1.3172
     17.2864     26.0555     -0.0195      0.0244     -0.0346     -0.5539
     19.0741     27.0214     -0.0081      0.0043     -0.0272     -0.2448
     20.8674     27.9866     -0.0194      0.0001     -0.0470     -0.5467
     22.6657     28.9528     -0.0194     -0.0061     -0.0469     -0.5420
     24.4686     29.9220     -0.0075     -0.0370     -0.0228     -0.2013
     26.2751     30.8963     -0.0074     -0.0643     -0.0318     -0.2092
     28.0841     31.8780     -0.0162     -0.0523     -0.0336     -0.4448
     29.8935     32.8699     -0.0166     -0.0661     -0.0324     -0.4735
     35.2840     36.0000      0.0307     -0.0157     -0.1045      0.8281
     37.0533     37.1470     -0.0179     -0.0173     -0.0806     -0.4312
     38.8028     38.3668      0.0099     -0.1667     -0.0283     -0.1501
     40.5297     39.6682     -0.1902     -0.0903     -0.1045     -1.0842
     43.9035     42.5504     -0.0575     -0.1157     -0.1100     -1.9887
     45.5443     44.1494     -0.0110     -0.1080     -0.0659     -0.2778
     47.1495     45.8667     -0.0216     -0.1880     -0.0578     -0.8335
     48.7151     47.7132     -0.0321     -0.2284     -0.0614     -0.7064
     50.2366     49.7003     -0.0094     -0.3024     -0.0576     -0.5274
     51.7089     51.8401     -0.0004     -0.3242     -0.0036      0.9338
     53.1258     54.1449     -0.0184     -0.2729     -0.0649     -0.7112
     54.4811     56.6269      0.0100     -0.2757     -0.0860     -0.9684
     55.7675     59.2973      0.0345     -0.3780     -0.0460      0.3959
     56.9777     62.1655      0.0332     -0.3564     -0.0699     -0.9745
     58.1045     65.2379      0.0205     -0.2882     -0.0721     -1.0773
     59.1423     68.5169     -0.0784     -0.2690     -0.0678     -0.8934
      3.0607     16.0915     -0.1010     -0.0212     -0.0465      0.6287
      4.7787     17.1350     -0.0179      0.0101     -0.0746      0.6016
      6.5123     18.1640     -0.0011     -0.0636      0.0264      0.1211
      8.2592     19.1778      0.0226     -0.0824      0.1449      0.7050
     10.0170     20.1779      0.0158      0.0024      0.0539      0.2522
     11.7841     21.1662     -0.0878      0.1236     -0.1458     -1.7028
     13.5597     22.1443     -0.0742      0.1205     -0.2392     -2.2796
     15.3432     23.1142     -0.0430      0.0539     -0.1024     -1.2074
     17.1339     24.0777     -0.0156      0.0221     -0.0216     -0.4361
     18.9312     25.0367     -0.0184      0.0276     -0.0368     -0.5171
     20.7349     25.9930     -0.0186      0.0009     -0.0326     -0.5206
     22.5443     26.9481     -0.0139     -0.0316     -0.0357     -0.3907
     24.3591     27.9037     -0.0027     -0.0750     -0.0224     -0.0718
     26.1784     28.8616     -0.0010     -0.1060     -0.0305     -0.0316
     28.0012     29.8228     -0.0036     -0.0942     -0.0392     -0.1027
     29.8254     30.7879     -0.0091     -0.0923     -0.0308     -0.2620
     35.2649     33.7726      0.0266      0.0154     -0.1588      0.6788
     37.0534     34.8529     -0.0682      0.0764     -0.2017     -1.8229
     38.8246     35.9999     -0.0196     -0.0939     -0.0757     -0.3018
     40.5761     37.2233     -0.2308     -0.1143     -0.0716     -0.2122
     44.0093     39.9350     -0.1340     -0.1060     -0.1290     -1.9292
     45.6852     41.4421     -0.0539     -0.1538     -0.1575     -1.3536
     47.3298     43.0635     -0.0447     -0.1916     -0.1036     -1.5899
     48.9393     44.8104     -0.0506     -0.2278     -0.0800     -1.1556
     50.5096     46.6949     -0.0444     -0.2993     -0.0544     -0.5853
     52.0356     48.7302     -0.0200     -0.3816     -0.0263      0.4264
     53.5121     50.9300      0.0239     -0.4097     -0.0145      1.1711
     54.9328     53.3085      0.0721     -0.3064     -0.0837     -1.0934
     56.2908     55.8798      0.0453     -0.3203     -0.0912     -1.0875
     57.5787     58.6570      0.0356     -0.3433     -0.0740     -1.4514
     58.7888     61.6515      0.0106     -0.2876     -0.0664     -1.3016
     59.9141     64.8715      0.0071     -0.2372     -0.0532     -1.6026
     60.9494     68.3209     -0.0577     -0.2370     -0.0534     -0.9430
      4.5929     15.1415     -0.0685      0.0059     -0.0642      0.0886
      6.3136     16.1824      0.0586     -0.0802      0.0741      1.1685
      8.0561     17.2048      0.0134     -0.0554      0.1342      0.3228
      9.8149     18.2099     -0.0101      0.0227      0.0456     -0.4350
     11.5857     19.2004     -0.1075      0.1356     -0.1434     -2.1778
     13.3665     20.1786     -0.0601      0.1441     -0.2656     -1.6596
     15.1565     21.1463     -0.0743      0.1582     -0.2214     -1.5276
     16.9548     22.1055     -0.0134      0.0335     -0.0420     -0.3850
     18.7607     23.0581     -0.0102      0.0146     -0.0134     -0.3014
     20.5737     24.0057     -0.0059     -0.0033     -0.0111     -0.1696
     22.3932     24.9498     -0.0049     -0.0386     -0.0140     -0.1378
     24.2188     25.8920     -0.0086     -0.0717     -0.0188     -0.2478
     26.0499     26.8334     -0.0052     -0.1115     -0.0312     -0.1487
     27.8854     27.7744     -0.0014     -0.1153     -0.0269     -0.0375
     29.7234     28.7130     -0.0011     -0.1209     -0.0170     -0.0295
     37.0127     32.5604     -0.0968      0.0092     -0.1251     -2.2676
     38.8029     33.6330     -0.0899      0.0819     -0.2291     -3.2736
     40.5761     34.7764     -0.0835      0.0168     -0.1747     -2.5503
     45.7702     38.7236     -0.0905     -0.1615     -0.1937     -2.5767
     47.4507     40.2442     -0.0803     -0.2191     -0.1733     -2.5013
     49.1005     41.8856     -0.0890     -0.2500     -0.1312     -1.9546
     50.7157     43.6602     -0.0259     -0.3523     -0.0471     -0.0571
     52.2920     45.5818      0.0463     -0.4329     -0.0089      0.9512
     53.8242     47.6654      0.0408     -0.3259     -0.0337     -0.5948
     55.3065     49.9267      0.0880     -0.3110     -0.0908     -1.2189
     56.7325     52.3821      0.1098     -0.3317     -0.0849     -0.8905
     58.0949     55.0482      0.0795     -0.3120     -0.0787     -0.6254
     59.3859     57.9407      0.0367     -0.3099     -0.0739     -0.9392
     60.5974     61.0735      0.0471     -0.1853     -0.0492     -1.1832
     61.7220     64.4572     -0.0235     -0.2166     -0.0552     -1.4025
     62.7550     68.0981     -0.0448     -0.1375     -0.0387     -0.8176
      6.1201     14.1896      0.0275     -0.0461      0.0248     -0.7882
      7.8439     15.2273      0.0691     -0.0793      0.1311      1.4890
      9.5962     16.2419     -0.0392      0.0653     -0.0017     -1.1041
     11.3672     17.2371     -0.1214      0.1745     -0.1190     -2.4034
     13.1512     18.2167     -0.0872      0.1701     -0.2374     -1.9094
     14.9458     19.1835     -0.0494      0.1337     -0.2107     -1.0402
     16.7501     20.1393     -0.0357      0.0702     -0.1091     -0.8619
     18.5632     21.0861     -0.0088      0.0135     -0.0385     -0.2673
     20.3844     22.0256     -0.0021     -0.0262     -0.0055     -0.0570
     22.2130     22.9591     -0.0046     -0.0522     -0.0116     -0.1335
     24.0485     23.8880     -0.0077     -0.0761     -0.0160     -0.2194
     25.8902     24.8134     -0.0063     -0.1045     -0.0207     -0.1832
     27.7374     25.7348     -0.0025     -0.1111     -0.0173     -0.0740
     29.5883     26.6477      0.0002     -0.1245     -0.0076      0.0048
     36.9315     30.2727     -0.0589      0.0455     -0.1669     -2.1587
     38.7380     31.2696     -0.0910      0.0478     -0.2093     -2.7035
     40.5299     32.3315     -0.1100     -0.0262     -0.1600     -2.8810
     47.5114     37.4151     -0.1096     -0.2104     -0.1877     -2.7976
     49.1977     38.9457     -0.1111     -0.2093     -0.2058     -2.1603
     50.8540     40.6038     -0.0458     -0.3156     -0.1145     -1.2980
     52.4764     42.4036     -0.0372     -0.3171     -0.0704     -1.0398
     54.0603     44.3605      0.0412     -0.2971     -0.0842     -0.9755
     55.6002     46.4916      0.0565     -0.3049     -0.0762     -0.4746
     57.0903     48.8152      0.0796     -0.3284     -0.1054     -0.9944
     58.5234     51.3506      0.1151     -0.2789     -0.0730     -0.6581
     59.8921     54.1173      0.1037     -0.3139     -0.0765     -1.0578
     61.1879     57.1344      0.0431     -0.2440     -0.0653     -0.9097
     62.4024     60.4191      0.0107     -0.2237     -0.0582     -0.8214
     63.5275     63.9854     -0.0171     -0.1091     -0.0442     -1.0961
     64.5583     67.8427     -0.0070     -0.0646     -0.0154     -0.5504
      7.6408     13.2351      0.1063     -0.0803      0.1211      0.5632
      9.3684     14.2689     -0.0481      0.0640     -0.0363     -1.4017
     11.1316     15.2742     -0.1045      0.1875     -0.1616     -2.0578
     12.9155     16.2578     -0.0795      0.1715     -0.2349     -2.0089
     14.7128     17.2251     -0.0304      0.1147     -0.1697     -0.8148
     16.5212     18.1789     -0.0296      0.0755     -0.0991     -0.8152
     18.3399     19.1211     -0.0283      0.0309     -0.0690     -0.8257
     20.1679     20.0532     -0.0030     -0.0323     -0.0129     -0.0986
     22.0043     20.9768     -0.0029     -0.0708     -0.0086     -0.0855
     23.8485     21.8929     -0.0041     -0.0979     -0.0058     -0.1289
     25.6998     22.8028     -0.0044     -0.1127     -0.0063     -0.1347
     27.5577     23.7057      0.0015     -0.1180     -0.0040      0.0398
     29.4204     24.5946     -0.0024     -0.1076     -0.0038     -0.0696
     31.2827     25.4535     -0.0156     -0.1062     -0.0157     -0.4435
     38.6300     28.9131     -0.0464     -0.0444     -0.1691     -1.2420
     40.4376     29.8923     -0.0668      0.0125     -0.1897     -1.7931
     47.5118     34.5824     -0.1316     -0.1458     -0.2427     -2.4124
     49.2305     35.9980     -0.1101     -0.1844     -0.2104     -2.1581
     50.9238     37.5341     -0.0592     -0.2640     -0.1109     -0.0117
     52.5880     39.2047      0.0386     -0.2701     -0.0699     -0.3457
     54.2190     41.0258      0.0691     -0.2486     -0.0876     -1.3911
     55.8121     43.0149      0.0282     -0.2798     -0.1036     -1.3697
     57.3617     45.1918      0.0507     -0.2872     -0.0985     -0.4652
     58.8613     47.5778      0.1231     -0.2653     -0.0900     -0.6616
     60.3037     50.1955      0.1394     -0.2859     -0.0789     -1.2231
     61.6808     53.0686      0.1045     -0.2910     -0.0779     -1.3542
     62.9837     56.2203      0.0431     -0.2469     -0.0702     -0.7881
     64.2031     59.6724     -0.0416     -0.2024     -0.0536     -0.3381
     65.3298     63.4434     -0.0052     -0.0350     -0.0103     -0.9290
     66.3587     67.5470     -0.0101      0.0036     -0.0003     -0.3128
      9.1537     12.2772     -0.0157      0.0188      0.0349     -0.3441
     10.8861     13.3061     -0.0859      0.1526     -0.1334     -2.3495
     12.6616     14.3002     -0.0945      0.1435     -0.2183     -1.8872
     14.4590     15.2706     -0.0349      0.1048     -0.1642     -0.9555
     16.2698     16.2238     -0.0169      0.0360     -0.0772     -0.4631
     18.0922     17.1627     -0.0219      0.0309     -0.0645     -0.6135
     19.9252     18.0888     -0.0055     -0.0388     -0.0224     -0.1742
     21.7681     19.0033     -0.0034     -0.0845      0.0073     -0.0989
     23.6197     19.9076     -0.0101     -0.1204     -0.0095     -0.2907
     25.4795     20.8029     -0.0092     -0.1297     -0.0101     -0.2687
     27.3470     21.6885      0.0016     -0.1296      0.0055      0.0368
     29.2206     22.5554      0.0000     -0.1057      0.0007     -0.0034
     31.0943     23.3788      0.0008     -0.1127     -0.0134      0.0181
     38.4793     26.5666     -0.0221      0.0069     -0.1336     -1.0589
     40.2995     27.4625      0.0090     -0.0266     -0.1217     -0.0708
     47.4519     31.7528     -0.1166     -0.0916     -0.2379     -2.7743
     50.9246     34.4595     -0.0212     -0.2334     -0.1110      0.0186
     52.6260     35.9951      0.0235     -0.1993     -0.0940     -0.3484
     54.2994     37.6724      0.0243     -0.2281     -0.1028     -0.8719
     55.9407     39.5094      0.0510     -0.2383     -0.1042     -1.2623
     57.5447     41.5262      0.0610     -0.2746     -0.1160     -1.3639
     59.1058     43.7455      0.0617     -0.2672     -0.1027     -0.8793
     60.6172     46.1923      0.0916     -0.3431     -0.1145     -1.4704
     62.0713     48.8938      0.0770     -0.2764     -0.0812     -1.4168
     63.4594     51.8785      0.0970     -0.2831     -0.0772     -0.7818
     64.7719     55.1755     -0.0334     -0.1634     -0.0571     -0.1838
     65.9985     58.8125     -0.1498     -0.0645     -0.0380      0.1971
     67.1285     62.8146     -0.0810      0.0189      0.0078      0.4423
     68.1559     67.2010     -0.0182      0.0858      0.0184      0.2849
     10.6574     11.3152     -0.0566      0.1359     -0.1102     -1.5813
     12.3961     12.3377     -0.0835      0.1504     -0.2290     -2.0633
     14.1855     13.3183     -0.0689      0.0956     -0.2154     -1.4906
     15.9970     14.2733     -0.0341      0.0657     -0.1075     -0.9474
     17.8217     15.2104     -0.0206      0.0203     -0.0682     -0.5353
     19.6581     16.1319     -0.0068     -0.0086     -0.0353     -0.2100
     21.5055     17.0389     -0.0072     -0.0803     -0.0268     -0.2192
     23.3631     17.9325     -0.0067     -0.1362     -0.0149     -0.1990
     25.2302     18.8143     -0.0061     -0.1554     -0.0113     -0.1743
     27.1062     19.6842      0.0045     -0.1563      0.0055      0.1234
     28.9897     20.5319      0.0046     -0.1276      0.0157      0.1205
     30.8739     21.3219      0.0105     -0.1045      0.0090      0.3020
     32.7451     22.0391      0.0081     -0.1178     -0.0097      0.2165
     38.2865     24.2333      0.0675     -0.0577     -0.0713      1.6398
     41.9366     25.9133     -0.0436      0.0111     -0.1797     -1.2378
     43.7471     26.8445     -0.1054      0.1182     -0.2892     -3.1516
     45.5460     27.8478     -0.0837      0.0732     -0.2885     -2.6020
     47.3320     28.9326     -0.1025     -0.0274     -0.2252     -2.8537
     49.1029     30.1091     -0.0855     -0.1143     -0.1995     -1.9753
     50.8566     31.3887     -0.0087     -0.2153     -0.1014      0.5562
     52.5903     32.7846      0.0059     -0.1975     -0.0953     -0.2045
     54.3011     34.3121     -0.0026     -0.1851     -0.0956     -0.5556
     55.9851     35.9885      0.0115     -0.2080     -0.1040     -0.7359
     57.6380     37.8340      0.0280     -0.2288     -0.1070     -0.8830
     59.2548     39.8716      0.0336     -0.2690     -0.1256     -1.2799
     60.8296     42.1276      0.0316     -0.3008     -0.1244     -1.4051
     62.3552     44.6317      0.0351     -0.2865     -0.0962     -1.4080
     63.8236     47.4165      0.0176     -0.2664     -0.0824     -0.7782
     65.2257     50.5172     -0.0295     -0.1941     -0.0642     -0.4051
     66.5510     53.9703     -0.1171     -0.0462     -0.0244      0.0830
     67.7878     57.8119     -0.1332      0.0170      0.0009      0.1338
     68.9234     62.0763     -0.0924     -0.0230      0.0150      0.9998
     12.1508     10.3481     -0.0570      0.1279     -0.1831     -1.2146
     13.8979     11.3623     -0.0635      0.1105     -0.2433     -1.4412
     15.7028     12.3265     -0.0629      0.0953     -0.1634     -1.7476
     17.5291     13.2637     -0.0339      0.0344     -0.0958     -0.9228
     19.3679     14.1820     -0.0173      0.0035     -0.0560     -0.4872
     21.2183     15.0831     -0.0079     -0.0825     -0.0352     -0.2358
     23.0802     15.9677     -0.0030     -0.1445     -0.0089     -0.0900
     24.9529     16.8376     -0.0032     -0.1753     -0.0095     -0.0950
     26.8362     17.6937      0.0022     -0.1795     -0.0034      0.0510
     28.7287     18.5252      0.0048     -0.1682      0.0052      0.1258
     38.0521     21.9160     -0.0238     -0.0373     -0.0552     -0.6838
     39.8881     22.6452      0.0012     -0.0325     -0.0971     -0.0514
     41.7171     23.4230     -0.1144     -0.0332     -0.1302     -3.8084
     43.5382     24.2573     -0.0998      0.1278     -0.3280     -2.8920
     45.3505     25.1561     -0.1783      0.0869     -0.2406     -5.2114
     47.1527     26.1280     -0.2262      0.0132     -0.1995     -5.7743
     48.9432     27.1825     -0.1297     -0.0341     -0.2736     -2.7322
     50.7201     28.3302     -0.0981     -0.1755     -0.1733     -1.8619
     52.4812     29.5835     -0.0100     -0.1960     -0.1025     -0.3473
     54.2239     30.9566     -0.0309     -0.1861     -0.0990     -0.4263
     55.9450     32.4660      0.0283     -0.1940     -0.1006     -0.5320
     57.6409     34.1312      0.0124     -0.2044     -0.1082     -0.5176
     59.3072     35.9749      0.0321     -0.2093     -0.1067     -0.3243
     60.9386     38.0234      0.0277     -0.2214     -0.1085     -0.7880
     62.5292     40.3075      0.0355     -0.2716     -0.1090     -1.4398
     64.0718     42.8620      0.0246     -0.2454     -0.0871     -1.2096
     65.5577     45.7268     -0.0814     -0.1686     -0.0656     -0.4944
     66.9772     48.9458     -0.0953      0.0520     -0.0180      0.1899
     68.3192     52.5653     -0.0859      0.0224     -0.0011      0.3034
     13.6334      9.3748     -0.0518      0.1116     -0.2281     -1.6939
     15.3910     10.3778     -0.0526      0.0719     -0.1498     -1.3325
     17.2130     11.3225     -0.0346      0.0318     -0.1034     -0.9638
     19.0546     12.2390     -0.0199     -0.0179     -0.0621     -0.5541
     20.9076     13.1354     -0.0106     -0.0840     -0.0406     -0.3179
     22.7724     14.0128     -0.0062     -0.1504     -0.0184     -0.1915
     24.6492     14.8728     -0.0046     -0.1838     -0.0137     -0.1324
     26.5383     15.7172     -0.0011     -0.1787     -0.0204     -0.0367
     28.4386     16.5357      0.0018     -0.1688     -0.0174      0.0446
     30.3408     17.2690     -0.0160     -0.1124     -0.0307     -0.4590
     39.6163     20.2638     -0.0157     -0.0343     -0.0754     -1.0325
     41.4503     20.9526     -0.0550     -0.0172     -0.1063     -1.6667
     43.2786     21.6907     -0.0506      0.0352     -0.2090     -1.5995
     45.1005     22.4855     -0.1888      0.0385     -0.1598     -4.5225
     46.9149     23.3447     -0.1923     -0.0500     -0.2158     -1.7885
     48.7206     24.2770     -0.1398     -0.1027     -0.1850     -1.0814
     50.5160     25.2921     -0.1504     -0.2041     -0.1307     -0.2692
     52.2994     26.4012     -0.0919     -0.2067     -0.1121     -0.1035
     54.0686     27.6173     -0.0379     -0.1834     -0.0923     -0.2956
     55.8209     28.9558     -0.0083     -0.1970     -0.1050     -0.6236
     57.5534     30.4345      0.0146     -0.1621     -0.1067     -0.2890
     59.2623     32.0751      0.0495     -0.2209     -0.1125     -0.3638
     60.9434     33.9029      0.0199     -0.2050     -0.1093     -0.6413
     62.5914     35.9484      0.0178     -0.2173     -0.0960     -1.0038
     64.2002     38.2471     -0.0023     -0.2338     -0.0949     -1.4426
     65.7627     40.8406     -0.0403     -0.1728     -0.0676     -1.0295
     67.2696     43.7775     -0.0750     -0.0777     -0.0458     -0.4941
     71.3443     55.2255     -0.0843      0.1519      0.0231     -0.4301
     15.1050      8.3940     -0.0385      0.0483     -0.1504     -0.7712
     16.8754      9.3821     -0.0456      0.0400     -0.1115     -1.2409
     18.7157     10.3035     -0.0225     -0.0306     -0.0773     -0.6302
     20.5730     11.1960     -0.0170     -0.0721     -0.0676     -0.4719
     22.4407     12.0673     -0.0119     -0.1404     -0.0346     -0.3498
     24.3205     12.9194     -0.0112     -0.1809     -0.0322     -0.3364
     26.2138     13.7544     -0.0067     -0.1780     -0.0394     -0.1908
     28.1206     14.5634     -0.0067     -0.1579     -0.0416     -0.1952
     30.0301     15.2749     -0.0095     -0.1276     -0.0543     -0.2690
     42.9694     19.1486     -0.1597     -0.0706     -0.0934     -0.5117
     44.7971     19.8405     -0.1386      0.1824     -0.3094     -3.4294
     46.6197     20.5882     -0.1152     -0.0379     -0.2214     -0.8268
     48.4362     21.3992     -0.1911     -0.0668     -0.1645     -1.5630
     50.2456     22.2822     -0.1166     -0.1808     -0.1017      0.4875
     52.0461     23.2470     -0.0759     -0.1886     -0.1018     -0.3949
     53.8362     24.3054      0.0156     -0.1861     -0.0989     -0.4337
     55.6138     25.4710      0.0673     -0.1607     -0.0913     -0.5745
     57.3763     26.7600      0.0524     -0.2063     -0.1178     -0.9028
     59.1208     28.1919      0.0279     -0.1772     -0.1047     -0.2627
     60.8437     29.7901      0.0229     -0.2059     -0.1052     -0.9715
     62.5409     31.5833     -0.0152     -0.2045     -0.0963     -0.7744
     64.2072     33.6061     -0.0029     -0.1718     -0.0872     -0.7515
     67.4226     38.5131     -0.0199      0.0921     -0.0295     -0.5221
     73.1095     53.5146     -0.1044      0.2571      0.0705      0.8752
     16.5661      7.4035     -0.0355      0.0118     -0.1126     -0.7826
     18.3517      8.3724     -0.0115     -0.0412     -0.0692     -0.3541
     20.2109      9.2665     -0.0183     -0.0787     -0.0672     -0.5306
     22.0843     10.1319     -0.0114     -0.1421     -0.0535     -0.3249
     23.9675     10.9770     -0.0158     -0.1720     -0.0534     -0.4542
     25.8641     11.8045     -0.0073     -0.1785     -0.0482     -0.2157
     27.7757     12.6071     -0.0134     -0.1393     -0.0667     -0.4297
     29.6910     13.3020     -0.0121     -0.1295     -0.0536     -0.3403
     31.5678     13.7704     -0.0190     -0.1139     -0.0659     -0.5501
     37.1059     15.0827      0.0133     -0.0808     -0.0230      0.3482
     40.7787     16.0840     -0.0127     -0.0375     -0.1017     -0.2958
     44.4413     17.2252     -0.1342      0.0168     -0.1586     -3.2483
     46.2682     17.8631     -0.1142     -0.0257     -0.2087     -1.4566
     48.0914     18.5547     -0.1227     -0.1189     -0.1354     -0.4205
     49.9100     19.3072     -0.0699     -0.1464     -0.1033      0.2648
     51.7228     20.1293     -0.0115     -0.1832     -0.0956     -0.3267
     53.5283     21.0310     -0.0245     -0.1769     -0.0942     -0.4614
     55.3250     22.0243      0.0170     -0.1522     -0.0881     -0.0540
     57.1110     23.1230      0.0596     -0.1486     -0.0887     -0.5818
     58.8839     24.3440      0.0877     -0.1539     -0.0947     -0.2338
     60.6409     25.7081      0.0105     -0.1678     -0.0863     -0.0358
     62.3786     27.2410      0.0075     -0.1975     -0.0866     -0.8912
     64.0930     28.9742     -0.0311     -0.1465     -0.0782     -0.7702
     65.7793     30.9473     -0.0151     -0.1194     -0.0638     -0.9355
     67.4324     33.2066     -0.0291     -0.0664     -0.0439     -0.7028
     69.0450     35.8093     -0.0208     -0.0689     -0.0172     -0.7622
     18.0180      6.4008     -0.0310     -0.0234     -0.0955     -0.8386
     19.8206      7.3453     -0.0149     -0.0800     -0.0836     -0.4591
     21.6990      8.2089     -0.0153     -0.1379     -0.0830     -0.4280
     23.5889      9.0464     -0.0217     -0.1586     -0.0814     -0.6133
     25.4893      9.8671     -0.0168     -0.1675     -0.0756     -0.4799
     27.4047     10.6653     -0.0058     -0.1597     -0.0627     -0.1754
     29.3241     11.3489     -0.0045     -0.1428     -0.0547     -0.1303
     31.1939     11.7532     -0.0106     -0.1161     -0.0687     -0.3070
     42.2050     14.1503     -0.0372     -0.0193     -0.0984     -1.1523
     45.8615     15.1739     -0.1460     -0.0265     -0.1432     -1.4828
     47.6873     15.7487     -0.1058     -0.0555     -0.0904     -2.8982
     49.5108     16.3736     -0.0780     -0.1128     -0.0784     -1.3983
     51.3309     17.0555     -0.0361     -0.1658     -0.0840     -0.5060
     53.1466     17.8031     -0.0128     -0.1588     -0.0843     -0.4379
     62.1064     22.9486      0.0705     -0.1739     -0.0710     -0.6316
     63.8592     24.3859      0.0452     -0.1590     -0.0729     -0.8951
     65.5914     26.0254     -0.0184     -0.0762     -0.0618     -0.2396
     67.2991     27.9116     -0.0163      0.0037     -0.0377     -0.4788
     19.4624      5.3829     -0.0232     -0.0687     -0.0806     -0.6308
     21.2835      6.2982     -0.0181     -0.1146     -0.0993     -0.5104
     23.1808      7.1303     -0.0226     -0.1502     -0.0993     -0.6383
     25.0883      7.9424     -0.0223     -0.1542     -0.0695     -0.6384
     27.0075      8.7363     -0.0071     -0.1694     -0.0733     -0.1993
     28.9295      9.4131     -0.0057     -0.1462     -0.0626     -0.1727
     30.7884      9.7547     -0.0023     -0.1224     -0.0676     -0.0777
     32.6203     10.0313     -0.0100     -0.1254     -0.0816     -0.2920
     34.4486     10.3273     -0.0157     -0.0672     -0.0697     -0.4683
     43.5752     12.0967     -0.0581     -0.0291     -0.1300     -1.6699
     47.2248     12.9857     -0.0850     -0.0677     -0.0841     -1.9614
     49.0490     13.4867     -0.0682     -0.1087     -0.0610     -0.0160
     50.8721     14.0325     -0.0653     -0.1216     -0.0740     -0.3136
     52.6930     14.6298     -0.0187     -0.1454     -0.0796     -0.4925
     56.3246     16.0144      0.0335     -0.1627     -0.0461      1.6911
     59.9353     17.7205      0.0452     -0.1864     -0.0530      0.9198
     65.2765     21.1745     -0.0015     -0.0702     -0.0478     -0.4216
     67.0263     22.6768     -0.0200      0.0512     -0.0375     -0.2237
     68.7569     24.4245     -0.0302      0.0690     -0.0139     -0.2617
     70.4651     26.4620     -0.0074      0.0973      0.0101     -0.4385
     20.9006      4.3469     -0.0167     -0.1038     -0.0809     -0.4848
     22.7420      5.2294     -0.0252     -0.1318     -0.0974     -0.7102
     24.6574      6.0331     -0.0203     -0.1316     -0.0975     -0.5793
     26.5830      6.8192     -0.0096     -0.1799     -0.0766     -0.2792
     28.5076      7.4929     -0.0097     -0.1522     -0.0731     -0.2664
     30.3517      7.7732     -0.0097     -0.1335     -0.0795     -0.2718
     32.1688      7.9848     -0.0093     -0.1027     -0.0823     -0.2652
     33.9846      8.2147     -0.0105     -0.0656     -0.0703     -0.3045
     35.8005      8.4620     -0.0254     -0.0530     -0.0495     -0.7259
     39.4316      8.9953     -0.0318     -0.0452     -0.0389     -0.8351
     44.8842      9.9165     -0.1151      0.0070     -0.1817     -2.4533
     46.7044     10.2693     -0.1325      0.0224     -0.1162     -2.6850
     48.5256     10.6510     -0.0781     -0.1147     -0.0579     -0.4522
     50.3474     11.0658     -0.0351     -0.1097     -0.0513     -0.4939
     52.1692     11.5183     -0.0300     -0.1472     -0.0700     -0.9459
     53.9899     12.0146      0.0743     -0.1220     -0.0632     -0.4460
     55.8087     12.5638      0.0508     -0.1184     -0.0596     -0.2193
     57.6254     13.1740      0.0638     -0.1323     -0.0573     -0.1671
     59.4392     13.8506     -0.0028     -0.1316     -0.0716      0.1175
     61.2474     14.6046     -0.0440     -0.1358     -0.0766     -0.3189
     63.0475     15.4585     -0.0142     -0.1216     -0.0654     -0.6144
     64.8393     16.4305      0.0235     -0.0952     -0.0533     -0.1630
     70.1399     20.3918     -0.0129      0.1146     -0.0057     -0.3386
     22.3317      3.2914     -0.0172     -0.1098     -0.1069     -0.5370
     24.1971      4.1397     -0.0187     -0.1130     -0.1174     -0.5282
     26.1287      4.9155     -0.0157     -0.1474     -0.0974     -0.4485
     28.0592      5.5895     -0.0101     -0.1586     -0.0843     -0.2856
     29.8856      5.8073     -0.0193     -0.1234     -0.1008     -0.5573
     31.6858      5.9589     -0.0135     -0.1165     -0.0992     -0.4224
     33.4866      6.1258     -0.0138     -0.0541     -0.0919     -0.4039
     35.2884      6.3070     -0.0449     -0.0534     -0.0708     -1.2152
     44.3143      7.3540     -0.0936     -0.0046     -0.1264     -2.6588
     46.1262      7.6027     -0.0992      0.0124     -0.1102     -2.6407
     47.9407      7.8704     -0.1147     -0.0892     -0.0536     -1.1460
     49.7574      8.1600     -0.0941     -0.1095     -0.0480     -0.7065
     51.5759      8.4742     -0.0198     -0.1176     -0.0542     -0.9896
     53.3953      8.8161      0.0063     -0.1225     -0.0614     -0.6532
     55.2144      9.1931      0.1079     -0.1013     -0.0484     -0.0918
     60.6697     10.5917     -0.0938     -0.0756     -0.0659      0.2736
     62.4812     11.1635     -0.0384     -0.1167     -0.0593     -0.2000
     64.2866     11.8214      0.0450     -0.0715     -0.0501      0.5089
     23.7504      2.2183     -0.0093     -0.1224     -0.1022     -0.2725
     25.6470      3.0259     -0.0082     -0.1678     -0.1041     -0.2581
     27.5865      3.7096     -0.0166     -0.1552     -0.1037     -0.4802
     29.3938      3.8569     -0.0144     -0.1349     -0.1054     -0.4605
     31.1768      3.9539     -0.0187     -0.1079     -0.1088     -0.5508
     32.9604      4.0610     -0.0179     -0.0845     -0.1040     -0.4987
     34.7450      4.1786     -0.0301     -0.0637     -0.0828     -0.8590
     36.5299      4.3017     -0.0083     -0.0330     -0.0792     -0.2346
     43.6903      4.8375     -0.0519     -0.0403     -0.0967     -1.4486
     45.4898      4.9880     -0.1959     -0.0610     -0.1136     -0.2981
     47.2935      5.1476     -0.1881     -0.0752     -0.0448     -0.3018
     49.1012      5.3183     -0.0668     -0.0860     -0.0383     -0.7560
     50.9127      5.5017     -0.0445     -0.1248     -0.0493     -1.2784
     52.7272      5.6976      0.0086     -0.0999     -0.0352     -0.5947
     59.9991      6.7051      0.0259     -0.0916     -0.0342     -0.1533
     61.8164      7.0085      0.0007     -0.0536     -0.0484      0.2132
     77.8212     13.9560     -0.0079      0.4381      0.0833      0.3095
     79.4394     16.1870      0.0020      0.6649      0.0382     -0.1693
     25.1540      1.1273     -0.0058     -0.1543     -0.0995     -0.1715
     27.0914      1.8560     -0.0074     -0.1669     -0.0963     -0.2102
     28.8753      1.9233     -0.0081     -0.1555     -0.0897     -0.2317
     30.6425      1.9695     -0.0154     -0.1099     -0.1019     -0.4198
     32.4082      2.0195     -0.0128     -0.0727     -0.1016     -0.3529
     34.1722      2.0750     -0.0238     -0.1075     -0.0736     -0.6856
     35.9345      2.1327     -0.0612     -0.0068     -0.1074     -1.4673
     43.0056      2.3658     -0.0451     -0.0430     -0.0614     -1.2706
     44.7876      2.4249     -0.1141     -0.0043     -0.0864     -2.5071
     46.5766      2.4841     -0.1663     -0.0713     -0.0313      0.0600
     48.3723      2.5435     -0.1018     -0.0981     -0.0328     -2.1063
     50.1741      2.6040     -0.0530     -0.0943     -0.0433     -1.4426
     26.5647      0.0010     -0.0050     -0.1660     -0.0909     -0.1433
     28.3020     -0.0024     -0.0067     -0.1574     -0.0966     -0.1914
     30.0224     -0.0046     -0.0151     -0.1135     -0.1118     -0.4313
     31.7522     -0.0074     -0.0188     -0.0754     -0.1172     -0.5358
     33.4887     -0.0112     -0.0338     -0.0565     -0.1192     -0.9541
     35.2267     -0.0163     -0.0279     -0.0216     -0.0836     -0.9078
     38.7084     -0.0330     -0.0998     -0.0154     -0.0764     -2.3795
     40.4575     -0.0451     -0.0871      0.0083     -0.0931     -2.3700
     42.2155     -0.0615     -0.0874      0.0336     -0.1081     -2.4062
     43.9835     -0.0843     -0.0711     -0.0645     -0.0569     -1.6202
     45.7615     -0.1161     -0.1695     -0.0662     -0.0507     -0.6324
     47.5487     -0.1586     -0.1355     -0.0978     -0.0346     -0.9492
     51.1456     -0.2789     -0.0962     -0.0633     -0.0295     -1.3650
     52.9517     -0.3662      0.0127     -0.0703     -0.0006      0.8179
     -2.9024    122.1009      0.0481      0.0031      0.0074      0.1287
     -1.3629    123.0604      0.0999     -0.0674      0.0587      2.5747
      1.7279    124.9823      0.0136      0.0095      0.0221      0.3501
     -2.7619    120.0872      0.0500     -0.0063      0.0044     -0.2364
      0.4695    120.0116      0.0615     -0.0251      0.0359      1.7317
      8.2982    124.8905     -0.0251     -0.0005     -0.0218     -0.1987
     -2.5504    116.0435      0.0115      0.0051     -0.0116      0.1116
     -0.9837    117.0267      0.0189      0.0162      0.0122     -0.0173
     -7.2004    110.9662      0.0388     -0.0038     -0.0057     -0.2555
     -2.4801    114.0148      0.0097     -0.0056      0.0125     -0.0349
     -0.9008    115.0087      0.0112      0.0038     -0.0011      0.0786
      0.6816    115.9957      0.0391      0.0169      0.0001      0.2396
      2.2669    116.9779     -0.0146      0.0158     -0.0125     -0.6099
     -7.1987    108.8793      0.0894     -0.0138     -0.0083     -0.4140
     -2.4342    111.9806      0.0390     -0.0106      0.0067     -0.0818
     -0.8416    112.9864      0.0384      0.0025      0.0019     -0.1020
      0.7539    113.9834     -0.0405     -0.0096     -0.0044     -0.0586
      2.3523    114.9740     -0.0321     -0.0127     -0.0066      0.1131
      3.9532    115.9602     -0.0538     -0.0235     -0.0222     -0.1358
      5.5559    116.9443     -0.0426      0.0262     -0.0497     -1.1826
     -7.2276    106.7744      0.0472     -0.0209      0.0301      0.8200
     -0.8074    110.9586     -0.0243     -0.0070      0.0014     -0.0710
      0.8020    111.9672     -0.0311     -0.0104     -0.0046     -0.0424
      2.4141    112.9671     -0.0149     -0.0013     -0.0030      0.1019
      4.0287    113.9610     -0.0569     -0.0015     -0.0126      0.3321
     15.3551    120.9463      0.1879     -0.0736      0.1033      1.6477
     16.9659    121.9843      0.1797      0.0204      0.0267      0.3824
     33.7595    135.9216     -0.0208     -0.0493      0.0020     -0.0822
     35.0927    137.8417      0.0684     -0.0636     -0.0167      0.7595
     36.3473    139.8660      0.0057     -0.0599      0.0052      0.2935
     -5.6662    105.7501     -0.0040     -0.0090     -0.0090     -0.1482
      0.8244    109.9454     -0.0939     -0.0170     -0.0062     -0.2105
     31.3002    130.4047     -0.0561      0.0324     -0.0423     -0.8763
     34.2655    133.7762      0.0528     -0.0550     -0.0048     -0.0446
     36.9488    137.6177      0.0173     -0.1004      0.0142      1.4384
     38.1804    139.6979      0.0047     -0.1081      0.0252      1.3046
     39.2981    141.8888      0.0259     -0.0605     -0.0066      0.7561
     -4.1056    104.7331     -0.0282     -0.0060     -0.0114     -0.3231
     33.2607    129.9180      0.0439     -0.1042     -0.0094      0.6436
     -4.2083    102.6134      0.0066      0.0038     -0.0233     -0.4515
     -2.5391    103.7300      0.0246     -0.0091     -0.0220     -0.2314
     -2.6468    101.6282     -0.0168     -0.0146     -0.0070      0.1751
     -0.9612    102.7384     -0.0083     -0.0003     -0.0029     -0.0742
     25.8831    119.2540     -0.0625      0.0440      0.0647     -0.4717
     27.5416    120.3840      0.0188      0.0243      0.0799      0.7514
     35.5575    127.2549      0.0003     -0.1201     -0.0151     -0.1985
     37.0456    128.9712     -0.0332     -0.1158     -0.0545     -0.5563
     -1.0866    100.6345     -0.0183     -0.0011      0.0034     -0.0019
      0.6157    101.7507      0.0294     -0.0052      0.0125     -0.0392
      2.3165    102.8392     -0.0116     -0.0020      0.0154      0.3414
     10.7953    107.9812      0.0433     -0.0410      0.0387      1.2285
     12.4908    108.9819      0.1302     -0.0735      0.1030      2.0577
     24.3581    116.1275     -0.1660      0.1205     -0.0346     -1.7871
     26.0463    117.2088     -0.0665      0.0678     -0.0031     -0.7759
     27.7288    118.3214      0.0047      0.0353      0.0649      0.0969
     29.4034    119.4757      0.1260     -0.0374      0.1341      1.8379
     31.0668    120.6965      0.1182     -0.0341      0.0779      0.0355
     37.4227    126.7014     -0.0302     -0.0598     -0.0658     -0.6129
      0.4741     99.6590     -0.0496      0.0023      0.0057     -0.0050
      2.1984    100.7763      0.0380     -0.0105      0.0238      0.0783
      3.9192    101.8631      0.0527      0.0206      0.0062      0.4236
      9.0629    104.9811     -0.0194      0.0060      0.0261      0.1119
     10.7742    105.9900      0.0749     -0.0139      0.0923      0.7050
     12.4851    106.9923      0.0450     -0.0302      0.0634      0.3252
     14.1962    107.9918      0.1166     -0.0446      0.0411      3.0926
     22.7575    113.0514     -0.0584      0.0703     -0.0180      0.2091
     24.4683    114.0974     -0.0988      0.0369     -0.0016      1.7574
     26.1766    115.1647     -0.1000      0.0781     -0.0574     -0.8673
     27.8808    116.2605      0.0510     -0.0438      0.0992      1.8634
     29.5787    117.3962      0.2445     -0.0960      0.1375      4.1178
     31.2668    118.5942      0.1815     -0.1140      0.0970      0.3709
     32.9371    119.8873      0.0081     -0.0641      0.0095     -0.5079
     39.2754    126.1224     -0.1730     -0.0564     -0.0491      0.6057
     40.7513    127.9404     -0.2734     -0.0013     -0.1119     -2.7274
     42.1754    129.8712     -0.1803      0.0705     -0.0831     -4.6178
     43.5426    131.9204     -0.1644      0.0344     -0.0818     -0.5141
     44.8469    134.0935     -0.0870     -0.0677     -0.0343      1.1875
     46.0819    136.3955      0.0017     -0.1293     -0.0406      0.7951
      2.0417     98.6952     -0.0025      0.0057      0.0100     -0.0294
      5.5273    100.8969     -0.0020     -0.0031     -0.0073     -0.3334
     10.7251    103.9987     -0.0114      0.0171      0.0451     -0.6997
     12.4518    105.0029      0.0134      0.0399     -0.0014     -0.4406
     14.1780    106.0018     -0.0754      0.0721     -0.0381     -2.7598
     15.9047    106.9991      0.1162      0.0039      0.0055      2.4263
     19.3603    109.0011     -0.1088      0.1369     -0.1102     -3.1969
     21.0892    110.0114     -0.0932      0.1101     -0.0972     -2.9439
     22.8183    111.0319     -0.0001      0.1130     -0.0715     -1.6630
     24.5470    112.0664     -0.0830      0.0917     -0.0581     -0.0575
     26.2743    113.1197     -0.0080      0.0780     -0.0821     -0.3614
     27.9987    114.1986      0.0982     -0.0128      0.0405      1.7964
     29.7182    115.3141      0.3478     -0.1334      0.1381      2.0604
     31.4290    116.4863      0.0650     -0.1232      0.0539      0.5094
     33.1243    117.7427      0.0198     -0.0732     -0.0214     -0.4428
     34.7947    119.0988     -0.0684     -0.0438     -0.0456     -0.4244
     36.4334    120.5531     -0.0996      0.0408     -0.0942     -2.8754
     41.1193    125.5113     -0.3878     -0.0302     -0.0323      0.8263
     44.0111    129.3673     -0.0103     -0.0067     -0.0571      0.8928
     45.3730    131.4796     -0.0236     -0.0436     -0.0331      0.5219
     46.6711    133.7232      0.0097     -0.0906     -0.0321      0.4229
     47.8986    136.1034     -0.0390     -0.1527     -0.0425      0.3143
     49.0463    138.6241      0.0043     -0.1716     -0.0466      0.2200
      3.6126     97.7427     -0.0433     -0.0005      0.0012     -0.1958
      7.1462     99.9431      0.0838     -0.0688      0.0453      2.5208
     12.3907    103.0144      0.0282     -0.0046      0.0300      0.3873
     14.1320    104.0128      0.0264      0.0068     -0.0305     -0.1888
     15.8733    105.0075     -0.1048      0.1521     -0.1506     -3.1239
     17.6154    106.0020      0.1089      0.0086     -0.0698      1.0386
     22.8483    109.0122      0.0807      0.0824     -0.1187     -1.3649
     24.5941    110.0348     -0.0109      0.1249     -0.1427     -1.4598
     26.3394    111.0736      0.0300      0.0691     -0.0637     -1.1261
     28.0829    112.1348      0.1979     -0.1175      0.0747      2.7105
     29.8225    113.2285      0.1589     -0.1354      0.0665      0.5237
     31.5548    114.3721      0.0707     -0.0961      0.0052     -0.8704
     33.2734    115.5888     -0.0278     -0.0404     -0.0821     -1.7449
     34.9705    116.8940     -0.0485      0.0059     -0.1363     -2.3617
     36.6397    118.2906     -0.1376      0.0040     -0.0897     -2.4618
     41.4386    123.0584     -0.0649     -0.0298     -0.0209      0.9580
     42.9562    124.8604     -0.0232     -0.0162     -0.0114      0.2993
     44.4257    126.7804      0.0456     -0.0345     -0.0152      0.0727
     45.8422    128.8259      0.0197     -0.0645     -0.0193      0.3465
     47.2002    131.0043     -0.0233     -0.0782     -0.0391      0.2046
     48.4934    133.3226     -0.0776     -0.1233     -0.0483      0.2421
     49.7147    135.7867      0.0329     -0.1648     -0.0573     -0.1999
     50.8555    138.4003      0.0333     -0.2175     -0.0665     -1.0861
     51.9042    141.1633      0.0199     -0.2865     -0.0592     -1.6903
      5.2049     96.8291     -0.1135     -0.0138      0.0172      0.2583
      8.7754     98.9912      0.0565     -0.0720      0.0699      1.7065
     14.0581    102.0255      0.1295     -0.0826      0.0604      3.0960
     15.8137    103.0176     -0.0261      0.0773     -0.0701     -1.0883
     17.5700    104.0075     -0.1879      0.1979     -0.1961     -2.0059
     19.3276    104.9982      0.0322      0.0040     -0.0604      0.6865
     21.0868    105.9924      0.0392     -0.0176     -0.0100      1.1795
     22.8475    106.9930      0.0821      0.0938     -0.1487     -3.2632
     24.6095    108.0032      0.0121      0.0452     -0.0953      0.4925
     26.3718    109.0269     -0.1412     -0.0513      0.0099      3.0086
     28.1334    110.0695     -0.1607     -0.0504      0.0193      0.4898
     29.8920    111.1397      0.0900     -0.1061     -0.0033     -0.4782
     31.6445    112.2523      0.0492     -0.1018     -0.0238     -0.9339
     33.3851    113.4271      0.0231     -0.0811     -0.0208     -0.0843
     35.1071    114.6797      0.0016     -0.0473     -0.0902     -1.4061
     36.8046    116.0167     -0.0273     -0.0628     -0.0916     -1.0447
     38.4733    117.4423     -0.1300      0.0264     -0.1337     -2.5849
     40.1094    118.9625      0.0656     -0.0704     -0.0292      0.8052
     41.7096    120.5842      0.0460     -0.0864      0.0106      1.4580
     43.2699    122.3148     -0.0037     -0.0496      0.0242      1.2983
     44.7865    124.1622     -0.0773     -0.0418      0.0001      0.9737
     46.2546    126.1347     -0.0229     -0.0788     -0.0254      0.2889
     47.6693    128.2409      0.0182     -0.0916     -0.0358      0.3728
     49.0246    130.4890     -0.1026     -0.1102     -0.0405     -0.0919
     50.3141    132.8870     -0.0716     -0.1724     -0.0450      0.2038
     51.5306    135.4412     -0.0094     -0.1681     -0.0802     -0.5159
     52.6659    138.1556     -0.0487     -0.3368     -0.0597      0.2433
     12.1850     99.0428     -0.0139      0.0171     -0.0228     -0.4105
     13.9564    100.0407      0.0411     -0.0064      0.0048      0.0312
     15.7260    101.0302      0.0231      0.0210      0.0236      0.3387
     17.4960    102.0155     -0.0281      0.1022     -0.0561     -0.9444
     19.2673    102.9996     -0.0857      0.0569      0.0372     -2.3154
     21.0406    103.9854      0.0087      0.0071     -0.0722     -0.4220
     22.8159    104.9755      0.0228      0.0308     -0.1368     -1.5873
     24.5932    105.9728     -0.1746      0.0329     -0.0677     -0.3182
     26.3716    106.9808     -0.0690      0.0526     -0.0296     -1.7306
     28.1502    108.0040     -0.0994     -0.0656      0.0578      1.1109
     29.9269    109.0492      0.0637     -0.0247      0.0462      0.6694
     31.6984    110.1287      0.0905     -0.0980      0.0188      0.7453
     33.4597    111.2596      0.0545     -0.1130     -0.0079     -0.8438
     35.2047    112.4580     -0.0628     -0.1135     -0.0226     -0.2203
     36.9283    113.7334     -0.0459     -0.1619     -0.0229      0.0608
     38.6264    115.0927      0.0007     -0.0673     -0.0786     -0.8605
     40.2954    116.5428      0.0327     -0.0557     -0.0569     -0.4817
     41.9319    118.0912      0.0410     -0.0865      0.0040      1.7682
     43.5325    119.7460     -0.0475     -0.0280     -0.0717     -0.3934
     45.0933    121.5156     -0.0446     -0.0625     -0.0671     -0.1584
     46.6102    123.4090      0.0031     -0.0471     -0.0346      0.6537
     48.0783    125.4357      0.0297     -0.0698     -0.0460     -0.2321
     49.4923    127.6054     -0.0749     -0.0822     -0.0439      0.2108
     50.8462    129.9275     -0.1056     -0.1378     -0.0438      0.0462
     52.1333    132.4108      0.0499     -0.2057     -0.0604     -0.2820
     53.3462    135.0623     -0.0626      0.3049     -0.0383     -0.6818
     54.4772    137.8867     -0.0626     -0.4263     -0.0727     -0.0259
     15.6104     99.0463      0.0154      0.0052      0.0553      0.4358
     17.3935    100.0269      0.0186      0.0402      0.0519      0.3425
     19.1779    101.0043     -0.0814      0.1079     -0.0345     -2.1564
     20.9645    101.9815     -0.1045      0.0659     -0.0483     -1.3998
     22.7536    102.9608     -0.0418      0.0035     -0.0775     -0.2661
     24.5452    103.9449      0.0196     -0.0450      0.0036      0.6959
     26.3389    104.9367      0.0395     -0.0232     -0.0023      0.8529
     28.1335    105.9397      0.2106     -0.0424      0.0724      0.1787
     29.9272    106.9590      0.1908     -0.0898      0.1156      0.4406
     31.7166    108.0035      0.2004     -0.0919      0.0009      0.1183
     33.4971    109.0887      0.0538     -0.0798     -0.0328     -0.2320
     35.2634    110.2312      0.0054     -0.0769     -0.0393     -0.4385
     37.0109    111.4434     -0.1051     -0.0525     -0.0211     -0.5056
     38.7359    112.7340     -0.0338     -0.1181      0.0003     -0.1594
     40.4352    114.1111      0.0742     -0.1650     -0.0032      0.5151
     42.1054    115.5827      0.0678     -0.1542      0.0132      1.9554
     43.7435    117.1574     -0.0024     -0.0874     -0.0502      0.0790
     45.3457    118.8441      0.0589     -0.1064     -0.0495      0.4196
     46.9083    120.6525      0.0373     -0.1506     -0.0138      1.0967
     48.4267    122.5927      0.1149     -0.0927     -0.0414     -1.1540
     49.8962    124.6755      0.1158     -0.1063     -0.0485     -0.4458
     51.3109    126.9119     -0.0464     -0.1102     -0.0413     -0.2625
     52.6646    129.3126      0.0361     -0.1732     -0.0670     -0.2390
     53.9505    131.8875      0.0379     -0.2384     -0.0885     -0.7003
     55.1611    134.6447     -0.0544     -0.2868     -0.0620     -1.1448
     56.2889    137.5895      0.0380     -0.4103     -0.0239      1.9657
     17.2627     98.0427      0.0256     -0.0114      0.0842      1.6063
     19.0595     99.0135      0.0018     -0.0097      0.1080      0.4026
     20.8587     99.9819     -0.0911      0.0408      0.0116     -0.4925
     22.6607    100.9502     -0.1193      0.0729     -0.0989     -2.5623
     24.4658    101.9208     -0.0633      0.0051      0.0083     -0.7284
     26.2736    102.8962      0.0832     -0.0544      0.0312      2.1793
     28.0833    103.8787      0.1961     -0.0447      0.0022     -0.2411
     29.8930    104.8712      0.2154     -0.0414      0.0118     -0.9839
     31.6993    105.8796      0.1160     -0.0670     -0.0122     -0.9700
     33.4976    106.9173      0.0425     -0.0475     -0.0010      0.0593
     35.2833    108.0023     -0.0808     -0.0533     -0.0054      0.3346
     37.0524    109.1494     -0.0721     -0.0201     -0.0155      0.0069
     38.8018    110.3691     -0.0411     -0.0771      0.0337      0.7104
     40.5285    111.6705      0.0751     -0.1870      0.0803      2.1958
     42.2297    113.0622      0.0330     -0.1220     -0.0279      0.1551
     43.9022    114.5529      0.0046     -0.1003     -0.0542     -0.0344
     45.5429    116.1520      0.0282     -0.0681     -0.0787     -1.2047
     47.1481    117.8696      0.0659     -0.2119      0.0247      1.0570
     48.7137    119.7165      0.1505     -0.1263      0.0897      2.4280
     50.2352    121.7043      0.1323     -0.0957      0.0030     -0.4979
     51.7074    123.8452      0.1586     -0.1526     -0.0218      0.0446
     53.1242    126.1517      0.0053     -0.1374     -0.0578     -0.6784
     54.4792    128.6360     -0.0530     -0.2173     -0.0754     -0.1841
     55.7651    131.3095      0.0415     -0.1377     -0.0447     -0.7354
     56.9745    134.1817      0.0842     -0.2592     -0.0532     -1.3660
     58.1002    137.2593      0.0482     -0.3238     -0.0394     -0.8678
     59.1364    140.5445      0.0248     -0.2085     -0.0252     -1.4598
     17.1042     96.0639      0.0790     -0.0274      0.1195      1.0961
     18.9127     97.0281      0.0581      0.0637      0.0967      0.5452
     20.7235     97.9877      0.0484     -0.0374      0.1128      1.6966
     22.5376     98.9450     -0.0492     -0.0009      0.0401     -0.0948
     24.3552     99.9021     -0.0359     -0.0001     -0.0202     -0.4767
     26.1762    100.8609     -0.0034      0.0265     -0.0191      0.0589
     28.0000    101.8228      0.0682     -0.0017      0.0032     -0.0901
     29.8247    102.7884     -0.0659     -0.0387      0.0012     -0.1864
     31.6468    103.7596     -0.2063      0.0216      0.0186      0.3631
     33.4614    104.7481     -0.1366     -0.0536     -0.0161     -0.0493
     35.2644    105.7739     -0.1263     -0.0141     -0.0077      0.5873
     37.0528    106.8543     -0.0897      0.0511     -0.0387     -1.9391
     38.8240    108.0014     -0.0063     -0.0561      0.0209      0.3507
     40.5754    109.2248      0.0505     -0.1452      0.0591      1.5913
     42.3044    110.5335      0.0243     -0.1395     -0.0187      0.2996
     44.0084    111.9367      0.0116     -0.1242     -0.0460      0.0832
     45.6843    113.4438      0.0286     -0.1738     -0.0278      0.5672
     47.3288    115.0654      0.0573     -0.2007      0.0388      1.1604
     48.9383    116.8126      0.1138     -0.1821      0.1019      1.8520
     50.5084    118.6976      0.1909      0.0442      0.0604     -1.2022
     52.0344    120.7336      0.1285     -0.0649      0.0003     -0.4586
     53.5107    122.9345      0.0240     -0.1155     -0.0338     -0.6583
     54.9312    125.3145     -0.0508     -0.1756     -0.0578     -0.7337
     56.2889    127.8878     -0.1182     -0.2624     -0.0578     -0.6132
     57.5763    130.6677     -0.0307     -0.2509     -0.0436     -0.8784
     58.7859    133.6656     -0.0713     -0.2400     -0.0389     -0.5216
     59.9103    136.8901     -0.0615     -0.3347     -0.0478     -0.8549
     60.9445    140.3449     -0.0293     -0.0038     -0.0292     -0.0234
     18.7378     95.0490      0.2218     -0.1076      0.2838      2.9739
     20.5594     96.0001      0.1022      0.0188      0.0644     -0.7243
     22.3846     96.9464      0.0623     -0.0537      0.1238      1.1862
     24.2138     97.8900     -0.1557      0.0451     -0.0570     -1.3162
     26.0470     98.8324     -0.3044      0.0354      0.0035     -0.0551
     27.8838     99.7741     -0.0826      0.0274      0.0068      0.2327
     29.7225    100.7130      0.0423      0.0828      0.0287      0.8872
     31.5593    101.6466      0.0432      0.1296      0.0147      0.6843
     33.3887    102.5843      0.0219      0.0457      0.0093     -0.0936
     35.2071    103.5491     -0.0665      0.0597     -0.0012      0.6391
     37.0123    104.5612     -0.0992      0.0304     -0.0096      0.1358
     38.8025    105.6339     -0.0318     -0.0275     -0.0318     -0.7203
     40.5756    106.7774      0.0112     -0.0961      0.0163      0.6757
     42.3295    108.0008      0.0167     -0.1474     -0.0435     -0.2038
     44.0616    109.3134     -0.0296     -0.1129     -0.0798     -0.8906
     45.7694    110.7249      0.0085     -0.1789     -0.0241      0.3650
     47.4498    112.2457      0.0960     -0.2886      0.0727      2.3998
     49.0994    113.8873      0.0862     -0.2077      0.0792      1.2486
     50.7145    115.6624      0.1001     -0.0652      0.1116      1.0554
     52.2906    117.5846      0.1406      0.0205      0.0771     -0.0151
     53.8226    119.6689      0.0452     -0.0933     -0.0162     -0.9109
     55.3047    121.9312     -0.0096     -0.1306     -0.0419     -0.7001
     56.7304    124.3881     -0.0645     -0.1803     -0.0406     -0.4764
     58.0925    127.0561     -0.1083     -0.1792     -0.0370     -0.1452
     59.3830    129.9510     -0.1209     -0.2030     -0.0336     -0.0555
     60.5940    133.0869     -0.0741     -0.2628     -0.0488     -1.0157
     61.7182    136.4745     -0.1206     -0.2909     -0.0549      0.2929
     62.7508    140.1201     -0.0300     -0.2334     -0.0271      0.1589
     20.3670     94.0198      0.2290     -0.0135      0.0990      3.7306
     22.2023     94.9556      0.0299     -0.0396      0.1112      0.2377
     24.0421     95.8859      0.0543     -0.0853      0.1281      1.8358
     25.8865     96.8122     -0.3727      0.0247     -0.0442     -0.6418
     27.7353     97.7343     -0.3953      0.0254     -0.0055      0.1725
     29.5871     98.6476      0.0349      0.0701      0.0086     -0.3283
     31.4374     99.5436     -0.0327      0.0594      0.0059     -0.6332
     33.2801    100.4288     -0.0176      0.0457     -0.0037      0.2201
     35.1117    101.3308      0.0457     -0.0055     -0.0120      0.1319
     36.9312    102.2732     -0.0248      0.0227     -0.0082      0.2322
     38.7376    103.2702     -0.1171      0.0647     -0.1206     -0.6720
     40.5295    104.3322     -0.0443     -0.1126     -0.0815     -0.9591
     42.3049    105.4683      0.0064     -0.1472     -0.0479      0.0438
     44.0618    106.6879     -0.0272     -0.1779     -0.0662     -0.7076
     45.7978    108.0005     -0.0223     -0.1445     -0.0414     -0.5077
     47.5104    109.4165      0.0397     -0.2766      0.0496      1.8961
     49.1965    110.9475      0.0108     -0.2377      0.0131      0.5757
     50.8526    112.6061      0.1351     -0.2886      0.0406      3.4639
     52.4747    114.4064      0.0568     -0.1588      0.0481      0.9906
     54.0582    116.3640      0.0320     -0.1225     -0.0353     -1.4915
     55.5978    118.4961     -0.0936     -0.1290     -0.0198     -0.7166
     57.0875    120.8209     -0.0222     -0.1530     -0.0289     -0.7083
     58.5203    123.3578     -0.0942     -0.2116     -0.0273     -0.4315
     59.8885    126.1264     -0.1084     -0.1878     -0.0341     -0.5731
     61.1839    129.1458     -0.0576     -0.2413     -0.0316     -0.0842
     62.3981    132.4335     -0.0583     -0.3554     -0.0596     -0.1390
     63.5230    136.0034     -0.1641     -0.2329     -0.0498     -1.3479
     64.5543    139.8649     -0.0433     -0.0614     -0.0271      0.0497
     21.9915     92.9732      0.0914     -0.0027      0.0879      0.5007
     23.8407     93.8908     -0.0107     -0.0097      0.0607     -0.0217
     25.6952     94.8016     -0.2597      0.0288     -0.0158     -0.5844
     27.5550     95.7050     -0.5816      0.0740      0.0450      0.4779
     29.4189     96.5942     -0.0147      0.0402     -0.0428     -0.0628
     31.2818     97.4534      0.0204      0.0576      0.0159     -0.1485
     33.1360     98.2845      0.0219      0.0248     -0.0080      0.0581
     34.9785     99.1218      0.0038     -0.0134     -0.0226     -0.0296
     38.6296    100.9136     -0.1854      0.0237     -0.0095      1.1422
     40.4370    101.8930     -0.0571     -0.0856     -0.1519     -1.9744
     42.2307    102.9404     -0.0180     -0.1620     -0.0782     -0.7300
     44.0089    104.0650     -0.0238     -0.1637     -0.0706     -0.5868
     45.7696    105.2762      0.0020     -0.2129     -0.0206      0.0796
     47.5105    106.5843      0.0224     -0.2294      0.0544      1.3401
     49.2289    108.0003      0.0228     -0.2651      0.0155      1.0855
     50.9218    109.5369      0.0577     -0.0193      0.0538      0.1974
     52.5856    111.2083     -0.0077     -0.1946      0.0295      0.7025
     54.2161    113.0303      0.0333     -0.2140      0.0110      0.6905
     55.8087    115.0206     -0.0413     -0.2487     -0.0314     -0.7636
     57.3577    117.1987     -0.0941     -0.2285     -0.0349     -0.5721
     58.8568    119.5862     -0.0818     -0.1220     -0.0096     -0.6279
     60.2986    122.2058     -0.0969     -0.1255     -0.0195     -0.3408
     61.6752    125.0810     -0.0732     -0.1268     -0.0721     -1.8845
     62.9777    128.2352     -0.0648     -0.2679     -0.0588     -0.5900
     64.1970    131.6904     -0.2145     -0.1760     -0.0255      0.2201
     65.3241    135.4651     -0.0392     -0.2552     -0.0274      0.0909
     66.3547    139.5731     -0.0127     -0.3545     -0.0316     -0.2821
     23.6104     91.9056      0.1339     -0.1524      0.2053      6.1459
     25.4740     92.8016     -0.3762     -0.0076      0.0883      0.5266
     27.3437     93.6878     -0.8597      0.0208     -0.0195     -0.1428
     29.2187     94.5551     -0.1169      0.0841      0.0306      0.2333
     31.0932     95.3787      0.1543     -0.0032      0.0160      0.1374
     32.9571     96.1539     -0.0571      0.0024     -0.0031      0.3848
     34.8082     96.9247      0.0174     -0.0251     -0.0271      0.3265
     36.6484     97.7242     -0.0501     -0.1713     -0.0702      1.3748
     38.4788     98.5672     -0.0834     -0.0252     -0.0173      0.4680
     40.2988     99.4633     -0.0121     -0.0557     -0.1199     -0.2155
     42.1074    100.4212     -0.0099     -0.1083     -0.0782     -0.6085
     43.9034    101.4496     -0.0161     -0.2337     -0.0751     -0.4219
     45.6849    102.5577      0.0267     -0.2140     -0.0001      0.6208
     47.4501    103.7553      0.0459     -0.2046      0.0501      0.9597
     49.1966    105.0532      0.0411     -0.2214      0.0352      0.8875
     50.9218    106.4636      0.0759     -0.1998      0.0860      2.3567
     52.6226    108.0002      0.0607     -0.2780      0.0831      3.2407
     54.2954    109.6789     -0.0125     -0.2319      0.0276      1.8624
     55.9358    111.5174      0.0246     -0.1658     -0.0295     -1.2039
     57.5390    113.5360     -0.0200     -0.1652     -0.0290     -0.7564
     59.0993    115.7572     -0.0447     -0.1823     -0.0061     -1.2306
     60.6099    118.2063     -0.0436     -0.1507      0.0166      0.3160
     62.0632    120.9102     -0.1307     -0.1173     -0.0637     -2.4957
     63.4506    123.8977     -0.1097     -0.0973     -0.0739     -1.9677
     64.7628    127.1978     -0.2588     -0.1337     -0.0570     -1.4414
     65.9896    130.8384     -0.0797     -0.1628     -0.0309     -0.7352
     67.1209    134.8449     -0.0541     -0.1175     -0.0006      0.8569
     68.1521    139.2364     -0.1073     -0.0757     -0.0589     -1.2184
     23.3524     89.9308      0.2394     -0.0464      0.1578      1.2875
     25.2236     90.8133      0.0288     -0.0413      0.0993      0.1560
     27.1022     91.6836     -0.7809     -0.0498     -0.0229      0.2031
     28.9874     92.5316      0.0815     -0.0568      0.1478      2.3326
     30.8725     93.3218      0.0354      0.0377      0.0444      0.7020
     32.7442     94.0393     -0.0133     -0.0042     -0.0111     -0.2725
     34.6012     94.7418     -0.0186      0.0193     -0.0165      0.2880
     36.4478     95.4686     -0.0654      0.0580     -0.2250     -1.9512
     38.2857     96.2341     -0.0023     -0.0698     -0.0483     -0.1988
     40.1152     97.0468      0.0031     -0.0076     -0.0661     -0.1282
     41.9354     97.9148      0.0285     -0.1608     -0.0184      0.6943
     43.7455     98.8465      0.0072     -0.1270     -0.0270      0.2020
     45.5441     99.8505      0.0162     -0.2390      0.0047      0.5436
     47.3294    100.9362      0.0682     -0.2758      0.0351      1.8602
     49.0998    102.1137      0.0381     -0.1318      0.0080      0.0065
     50.8527    103.3947      0.0537     -0.2769      0.0329      1.4926
     52.5856    104.7922      0.0729     -0.2648      0.1739      5.1307
     54.2954    106.3216      0.0220     -0.2609      0.0322      0.7873
     55.9783    108.0002     -0.0082     -0.0865     -0.0332     -0.6505
     57.6301    109.8483      0.0455     -0.2157     -0.0262     -0.9032
     60.8192    114.1481     -0.0043     -0.0737      0.0762      0.9254
     62.3436    116.6556     -0.0352     -0.1051      0.0231      0.2384
     63.8111    119.4441     -0.0665     -0.0397     -0.0041     -0.9507
     65.2124    122.5487     -0.0939     -0.0180     -0.0351     -1.5851
     66.5375    126.0060     -0.2336     -0.3826     -0.0045      1.6981
     67.7750    129.8526     -0.0715     -0.2070     -0.0204      0.2084
     68.9132    134.1231     -0.0414     -0.0357     -0.0138      0.0742
     69.9472    138.8449     -0.0713      0.1913     -0.0441     -1.2427
     23.0679     87.9665      0.0925     -0.0788      0.2038      0.4116
     24.9454     88.8369      0.1984     -0.1449      0.1952      1.7737
     26.8316     89.6932     -0.2426     -0.0706     -0.0005      1.2661
     28.7260     90.5249      0.0949     -0.1097      0.1064      2.6080
     30.6207     91.2848      0.1562     -0.0031      0.0189     -0.0970
     32.4980     91.9426     -0.0041      0.0118      0.0117      0.6161
     34.3582     92.5751     -0.0261      0.0541     -0.0051      0.3999
     36.2084     93.2289     -0.0478      0.1880      0.0082      0.3926
     38.0511     93.9170     -0.0055      0.0744     -0.0507     -0.1448
     39.8868     94.6466     -0.0124      0.0010     -0.0784     -0.3370
     41.7154     95.4250      0.0244     -0.1028     -0.0151      0.7459
     43.5360     96.2601     -0.0229     -0.0643     -0.0445     -0.6022
     45.3477     97.1599     -0.0241     -0.0871     -0.0434     -0.7094
     47.1492     98.1331      0.0021     -0.2145     -0.0034      0.2797
     48.9389     99.1892      0.0166     -0.1198     -0.0209     -0.7560
     52.4748    101.5945      0.1331     -0.2258     -0.0401     -1.0814
     55.9358    104.4831      0.0327     -0.2380      0.0388      0.4181
     57.6301    106.1522      0.0446     -0.1172      0.0721      1.0136
     59.2947    108.0002      0.0491     -0.2700      0.0765      1.0664
     60.9244    110.0536      0.0435      0.0112      0.1320      1.5096
     62.5133    112.3428     -0.0116     -0.1662      0.0851      0.8227
     64.0542    114.9030      0.0228     -0.0864      0.0978      1.8186
     65.5389    117.7736      0.0541      0.0632      0.0861      1.8548
     66.9577    120.9984     -0.0307     -0.0303      0.0250      0.3947
     68.2997    124.6242     -0.1630     -0.0817      0.0166      1.1071
     69.5520    128.7001     -0.0626      0.0167     -0.0039     -0.8809
     70.7011    133.2745     -0.0437      0.2106     -0.0193     -0.4540
     19.0216     84.2383      0.0287     -0.0661      0.0914      1.3064
     20.8863     85.1347      0.0505     -0.0958      0.1997      1.5087
     22.7588     86.0123      0.1588     -0.1844      0.3258      3.2834
     24.6408     86.8725      0.2063     -0.2520      0.3418      3.5752
     26.5331     87.7169      0.3063     -0.2181      0.2489      2.4318
     28.4355     88.5356      0.1705     -0.1611      0.1316      4.8624
     30.3388     89.2691      0.0403     -0.0374      0.0753      1.3519
     32.2192     89.8652      0.0024     -0.0934      0.0005     -0.0753
     34.0798     90.4265      0.0343      0.1157      0.0115      0.4589
     35.9308     91.0071     -0.0050      0.0482      0.0025      0.5136
     37.7754     91.6184     -0.1477      0.0728     -0.2256     -4.3504
     39.6145     92.2658     -0.0513      0.0507     -0.0918     -1.3478
     41.4481     92.9555      0.0016     -0.0682     -0.0226     -0.0364
     43.2757     93.6946     -0.0146     -0.0171     -0.0339     -0.3984
     45.0968     94.4908     -0.0248     -0.0416     -0.0398     -0.4217
     46.9102     95.3519      0.0084     -0.1783      0.0225      0.4486
     48.7148     96.2866      0.0142     -0.2656      0.0113      0.7565
     50.5090     97.3045      0.0346     -0.1782      0.0029      0.0952
     52.2909     98.4169      0.1191     -0.2566     -0.0194      0.3208
     54.0583     99.6371      0.0393     -0.1526     -0.0164     -0.7905
     55.8088    100.9803      0.0152     -0.3266      0.0431      1.3144
     57.5391    102.4647      0.0295     -0.2675      0.0813      1.4806
     59.2457    104.1118      0.0509     -0.2734      0.1141      2.2323
     60.9244    105.9469      0.0834     -0.0219      0.1438      1.9539
     62.5701    108.0003      0.0210      0.0083      0.1202      1.7405
     64.1767    110.3074      0.0053     -0.0098      0.1065      1.3212
     65.7371    112.9099      0.0391      0.1887      0.0835      0.4606
     67.2426    115.8561      0.0077      0.2362      0.0662      0.5530
     68.6832    119.2009     -0.0844      0.1984      0.0159     -0.6338
     70.0471    123.0056     -0.1255     -0.0239      0.0405      1.6438
     16.8275     81.3808     -0.0059     -0.0592      0.0625      0.2550
     18.6815     82.3046      0.0538     -0.1015      0.1106      1.1817
     20.5503     83.1969      0.1127     -0.1481      0.2387      2.9350
     22.4262     84.0678      0.1376     -0.1280      0.2905      3.4502
     24.3113     84.9197      0.1474     -0.1941      0.3206      3.2762
     26.2081     85.7545      0.3257     -0.2536      0.2533      1.6990
     28.1170     86.5635      0.0084     -0.0923      0.0546      0.9245
     30.0277     87.2751      0.0966     -0.0333      0.0594      0.9347
     31.9083     87.8080      0.0221      0.0037      0.0501      0.6292
     33.7665     88.2971      0.0335      0.0103      0.0516      1.0205
     35.6156     88.8050      0.0455     -0.0111      0.0382      0.8540
     37.4595     89.3405     -0.0751      0.0295      0.0080      1.1027
     39.2990     89.9069     -0.1021      0.1175     -0.1636     -2.5419
     41.1344     90.5092     -0.0087     -0.0134     -0.0449     -0.2389
     42.9656     91.1540     -0.0066     -0.0554     -0.0040     -0.1983
     44.7922     91.8479     -0.0022     -0.1150      0.0287     -0.0533
     46.6135     92.5982     -0.0281     -0.0966     -0.0283     -0.6427
     48.4287     93.4124      0.0118     -0.2244      0.0245      0.3711
     50.2363     94.2994      0.0843     -0.1484     -0.0218     -0.7194
     52.0350     95.2691      0.0162     -0.0387      0.0164      0.0336
     53.8229     96.3331     -0.0165     -0.3075     -0.0460     -0.5845
     55.5980     97.5054      0.0046     -0.2924     -0.0174     -0.7004
     57.3578     98.8024      0.0029     -0.3837      0.0364      0.9084
     59.0993    100.2437      0.0342     -0.2202      0.0819      0.9997
     60.8192    101.8527      0.0701     -0.0073      0.0514     -0.9564
     62.5133    103.6579     -0.0011     -0.0557      0.0562     -0.1577
     64.1767    105.6934      0.0043      0.1776      0.0270     -1.7175
     65.8035    108.0005     -0.0037      0.1357      0.0428     -0.2432
     67.3865    110.6289      0.0215      0.2865      0.0654      0.0344
     68.9170    113.6377      0.0041      0.2130      0.0317      0.0764
     70.3847    117.0966     -0.0699      0.3116     -0.0095     -1.0707
     71.7768    121.0872     -0.0715      0.3415     -0.0204     -1.0737
     73.0775    125.7042     -0.0461      0.1710     -0.0117     -0.6624
     16.5251     79.3989     -0.0613      0.0797     -0.0725     -1.8401
     18.3195     80.3732      0.0346     -0.0447      0.0593      0.6886
     20.1877     81.2688      0.1084     -0.1107      0.1630      2.5267
     22.0690     82.1335      0.0818     -0.0284      0.1614      1.9491
     23.9578     82.9780      0.0404     -0.0713      0.2045      2.2552
     25.8579     83.8051      0.0937     -0.2010      0.2650      1.2761
     27.7717     84.6074      0.1198     -0.2192      0.0796      3.9408
     29.6883     85.3024      0.0601      0.0328      0.0611      1.6977
     31.5658     85.7712      0.0295      0.0284      0.0629      0.8687
     33.4184     86.1882      0.0266     -0.0476      0.0499      0.8510
     35.2631     86.6241      0.0556     -0.0719      0.0662      1.4759
     37.1036     87.0851     -0.0131     -0.0278      0.0091      1.0767
     38.9407     87.5722     -0.1253      0.1730     -0.2478     -3.3168
     40.7749     88.0891     -0.0226      0.0137     -0.0881     -0.8235
     42.6063     88.6414     -0.0209     -0.0750     -0.0300     -0.6087
     44.4349     89.2351      0.0165     -0.0984      0.0437      0.3961
     46.2602     89.8767      0.0338     -0.0924      0.0814      1.0264
     48.0816     90.5727     -0.0165     -0.2390     -0.0145     -0.2849
     49.8981     91.3308      0.0253     -0.2125     -0.0215      0.1309
     51.7084     92.1595     -0.0170     -0.2755     -0.0122     -0.0280
     53.5113     93.0691     -0.0489     -0.1581     -0.0504     -1.0374
     55.3051     94.0715     -0.0507     -0.2690     -0.0264     -0.7475
     57.0877     95.1812      0.0056     -0.1649     -0.0034     -1.0226
     58.8568     96.4154     -0.0284     -0.2603      0.0285      0.3992
     60.6099     97.7950      0.0487     -0.0023      0.0208     -0.9725
     62.3436     99.3455      0.0263      0.0551      0.0278     -0.7437
     64.0542    101.0981     -0.0511      0.0539      0.0185     -0.2531
     65.7370    103.0913     -0.0422      0.1174      0.0332     -1.0514
     67.3865    105.3727      0.0376      0.2622      0.0551     -0.3844
     68.9956    108.0012      0.0281      0.3123      0.0703      0.5509
     70.5558    111.0496     -0.0437      0.2050      0.0441      0.9761
     72.0567    114.6070     -0.0377      0.5007      0.0015     -0.2595
     73.4852    118.7842     -0.0549      0.2778     -0.0075     -1.0813
     17.9927     78.3976     -0.0313      0.0441     -0.0234     -0.8147
     19.7994     79.3473      0.0231     -0.0529      0.0603      0.6969
     21.6836     80.2116      0.0741     -0.0361      0.1274      1.3257
     23.5789     81.0482      0.0551     -0.0011      0.0821      1.1993
     25.4829     81.8681      0.0262     -0.1617      0.2018      1.6467
     27.4004     82.6660      0.0901     -0.1993      0.1983      0.8782
     29.3211     83.3494     -0.0258     -0.0252      0.0142      0.4876
     31.1916     83.7543      0.0084      0.0154      0.0197      0.3593
     33.0355     84.1001      0.0563     -0.0912      0.0863      1.6434
     34.8732     84.4655      0.0365     -0.0328      0.0797      1.1462
     36.7078     84.8537     -0.0630      0.0922      0.0049      0.7166
     38.5399     85.2635     -0.0666      0.0634     -0.1232     -1.8298
     40.3700     85.6973     -0.0248     -0.0116     -0.0641     -0.6928
     42.1986     86.1597      0.0042     -0.0223     -0.0165      0.6626
     44.0257     86.6560      0.0085     -0.0687      0.0086      0.1448
     45.8513     87.1917      0.0122     -0.0364      0.0441      0.2538
     47.6748     87.7726      0.0653     -0.1322      0.1291      2.0119
     49.4956     88.4050      0.0539     -0.1939     -0.0156     -0.3090
     51.3128     89.0962     -0.0383     -0.2527     -0.0182     -0.9560
     53.1254     89.8546     -0.0528     -0.2517     -0.0459     -1.3380
     54.9319     90.6904     -0.0354     -0.1939     -0.0167     -1.0035
     56.7308     91.6158     -0.0040     -0.2158     -0.0483     -1.4519
     58.5205     92.6452     -0.0419     -0.1646     -0.0372     -0.6073
     60.2987     93.7966     -0.0435     -0.1316     -0.0277     -0.5173
     62.0632     95.0917     -0.0022     -0.1359     -0.0171     -0.9765
     63.8110     96.5575     -0.0352     -0.0544      0.0029     -0.4815
     65.5388     98.2280     -0.0259      0.0587      0.0393      0.1560
     67.2425    100.1456      0.0258      0.2214      0.0549     -0.2011
     68.9169    102.3648     -0.0183      0.3493      0.0657     -0.1252
     70.5557    104.9546     -0.0159      0.3750      0.0838      1.0748
     72.1509    108.0039     -0.0215      0.4061      0.0437      0.3436
     73.6925    111.6279     -0.0254      0.3824      0.0223     -0.0693
     19.4476     77.3807     -0.0087      0.0317     -0.0299     -0.0692
     21.2699     78.3007      0.0113      0.0436     -0.0097      0.2011
     23.1709     79.1329     -0.0003      0.0678     -0.0286      0.1414
     25.0817     79.9440      0.0194     -0.1239      0.1202      1.4449
     27.0031     80.7373      0.0918     -0.1678      0.1588      0.4254
     28.9263     81.4139     -0.1267     -0.2068      0.0718      1.0798
     30.7858     81.7561     -0.0299      0.0140     -0.0279     -0.7452
     32.6177     82.0332      0.0561     -0.1161      0.0686      1.5300
     36.2718     82.6473     -0.0515      0.2590      0.0336     -0.0088
     38.0963     82.9823     -0.0362     -0.0050     -0.0682     -1.0383
     39.9197     83.3357     -0.0022     -0.0755     -0.0235     -0.1263
     41.7425     83.7113     -0.0206     -0.0074     -0.0336     -0.6629
     43.5650     84.1135      0.0031     -0.1144      0.0051      0.2386
     45.3873     84.5470      0.0246     -0.1038      0.0448      0.6232
     47.2092     85.0167      0.0277     -0.1542      0.0020      0.7800
     49.0302     85.5276      0.1816     -0.2968      0.1013      4.2899
     50.8497     86.0858      0.0134     -0.3050     -0.0353     -1.3411
     52.6668     86.6980     -0.0033     -0.1899     -0.0395     -0.7079
     54.4805     87.3725     -0.0424     -0.2307     -0.0408     -0.8939
     56.2897     88.1190     -0.0555     -0.2047     -0.0521     -0.8064
     58.0930     88.9493     -0.0818     -0.2124     -0.0479     -1.0394
     59.8888     89.8778     -0.1065     -0.1695     -0.0507     -0.2735
     61.6754     90.9224     -0.0745     -0.0996     -0.0282      0.0280
     63.4507     92.1050     -0.0949     -0.1020     -0.0027      0.4366
     65.2124     93.4537     -0.1560      0.0286      0.0326      0.7259
     66.9576     95.0039     -0.0869      0.0672      0.0359      0.2209
     68.6831     96.8018     -0.0298      0.1897      0.0461     -0.3677
     70.3844     98.9076      0.0162      0.3438      0.0688      0.5114
     72.0564    101.4011     -0.0223      0.5148      0.0369     -0.6383
     73.6921    104.3897     -0.0199      0.5714      0.0397      0.0819
     75.2832    108.0225     -0.0289      0.5545      0.0281     -0.1162
     20.8927     76.3455     -0.0301      0.1202     -0.1198     -0.8687
     22.7335     77.2319     -0.0740      0.0738     -0.1529      1.1320
     24.6511     78.0354     -0.0124     -0.0388      0.0027     -0.0120
     26.5785     78.8206      0.1063     -0.1665      0.1869      1.5528
     28.5042     79.4939      0.1949     -0.1731      0.1883      0.6279
     30.3489     79.7749      0.0635      0.1410      0.0200      0.0328
     32.1658     79.9871      0.0493     -0.0694      0.0699      1.0360
     33.9812     80.2180      0.0386     -0.1210      0.0416      1.1935
     35.7961     80.4669     -0.0105     -0.4927     -0.0966     -0.5892
     37.6102     80.7297      0.0261      0.0132      0.0409      0.5404
     39.4240     81.0058      0.0006     -0.0570     -0.0248     -0.0632
     41.2381     81.2980      0.0044     -0.0401     -0.0425      0.0609
     43.0529     81.6100      0.0114     -0.1353     -0.0150      0.9907
     44.8686     81.9456     -0.0356     -0.0317     -0.0785     -1.7596
     46.6853     82.3087      0.0278     -0.1598      0.0640      0.7010
     48.5026     82.7034      0.0856     -0.2430      0.1826      2.2062
     50.3201     83.1343      0.1921     -0.2213      0.0688      0.6592
     52.1371     83.6066      0.0279     -0.2509     -0.0300     -1.5778
     53.9531     84.1267      0.0398     -0.1490     -0.0293     -1.1711
     55.7669     84.7020     -0.0221     -0.2227     -0.0552     -1.1847
     57.5775     85.3416     -0.0662     -0.2236     -0.0562     -1.2380
     59.3838     86.0564     -0.1290     -0.1996     -0.0560     -0.4834
     61.1845     86.8600     -0.0912     -0.1699     -0.0531     -0.1336
     62.9781     87.7694     -0.1072     -0.1431     -0.0445      0.0721
     64.7630     88.8060     -0.2071     -0.0635     -0.0006      0.6784
     66.5375     89.9973     -0.2449      0.0958      0.0388      0.9259
     68.2996     91.3791     -0.2027      0.1825      0.0317      0.5476
     70.0468     92.9991      0.0075      0.3198      0.0426      0.7124
     71.7762     94.9215      0.0082      0.4600      0.0821      0.1934
     73.4841     97.2355      0.0083      0.5548      0.0735      0.4234
     75.1660    100.0678     -0.0027      0.7485      0.0513     -0.0679
     76.8159    103.6074      0.0129      0.6562      0.0357      0.1602
     22.3280     75.2906     -0.0193      0.0668     -0.1615      0.9135
     24.1919     76.1421     -0.0073     -0.0979     -0.0222      1.6440
     26.1245     76.9174      0.0452     -0.1566      0.1126      1.7401
     28.0557     77.5908      0.0320     -0.1606      0.1534      0.4300
     29.8825     77.8094      0.1584     -0.1915      0.1976      0.6666
     31.6824     77.9617      0.1979      0.1534      0.0826     -0.1767
     33.4824     78.1298      0.0452     -0.0587      0.0507      1.2183
     35.2831     78.3130      0.0326      0.0453      0.0588      0.4335
     37.0836     78.5064      0.1013      0.0563      0.0156      0.2298
     38.8845     78.7086     -0.0164     -0.0165     -0.0004     -0.3621
     40.6863     78.9214     -0.0721      0.0926     -0.0818     -2.1327
     42.4899     79.1475      0.0296     -0.0971     -0.0024      0.7941
     44.2955     79.3900      0.0522     -0.1678      0.0385      1.2246
     46.1033     79.6519      0.0947     -0.0546     -0.0011     -1.1165
     47.9131     79.9363      0.0833     -0.2446      0.0937      1.7368
     49.7246     80.2465      0.1056     -0.3868      0.1698      2.7557
     51.5375     80.5864      0.1237     -0.2947      0.0756     -0.1215
     53.3510     80.9606      0.0600     -0.2791      0.0269     -0.0128
     55.1645     81.3742     -0.0254     -0.2891     -0.0381     -0.8991
     56.9771     81.8337     -0.0224     -0.2905     -0.0705     -0.9379
     58.7877     82.3468     -0.1336     -0.2648     -0.0657     -0.6345
     60.5954     82.9231     -0.1549     -0.2051     -0.0633     -0.0240
     62.3990     83.5745     -0.1996     -0.0680     -0.0419      0.2147
     64.1975     84.3159     -0.1294     -0.0104     -0.0312      0.8537
     65.9899     85.1667     -0.1107      0.0801      0.0079      0.8975
     67.7749     86.1518     -0.1242      0.1043      0.0402      0.9761
     69.5516     87.3050     -0.0922      0.3401      0.0721      0.6482
     71.3187     88.6718     -0.0290      0.5613      0.1062      0.5057
     73.0748     90.3160      0.0441      0.5817      0.1249      0.9522
     74.8185     92.3296      0.0267      0.8056      0.1203      1.0063
     23.7496     74.2177      0.0442     -0.1292     -0.0076      2.8469
     25.6437     75.0280      0.0382     -0.0928      0.0020      0.4610
     27.5832     75.7110      0.0072     -0.0975      0.0693      0.9549
     29.3905     75.8592     -0.0151     -0.1360      0.1275      0.5173
     31.1729     75.9571      0.1542     -0.2319      0.2388      2.1707
     32.9556     76.0658      0.2400     -0.0411      0.0179     -0.3895
     34.7388     76.1858      0.0877     -0.0286      0.0700      1.1254
     36.5217     76.3125      0.0814      0.0687     -0.0057     -0.7510
     38.3051     76.4442      0.1193      0.1340      0.0393      0.2191
     40.0901     76.5815     -0.0757      0.0111      0.0204     -0.3365
     41.8777     76.7265      0.0262     -0.1049      0.0202      0.5528
     43.6685     76.8812      0.0985      0.0066      0.0154     -0.1909
     45.4630     77.0480      0.0326     -0.0544      0.0579      1.0763
     47.2610     77.2289      0.0572     -0.1863      0.0892      1.1228
     49.0626     77.4262      0.0885     -0.3382      0.1187      2.2757
     50.8673     77.6423      0.0727     -0.3723      0.0866      2.0597
     52.6746     77.8803      0.0072     -0.3284      0.0165      0.5541
     54.4837     78.1432     -0.0041     -0.3212     -0.0133      0.6682
     56.2938     78.4352     -0.0042     -0.3069     -0.0696     -0.7411
     58.1039     78.7610     -0.0635     -0.2812     -0.0762     -0.6917
     59.9130     79.1264     -0.1433     -0.2580     -0.0708     -0.4570
     61.7202     79.5388     -0.2057     -0.1877     -0.0704     -0.5550
     63.5244     80.0071     -0.1596     -0.0686     -0.0633     -0.9615
     65.3249     80.5430     -0.0648      0.0515      0.0019      0.3535
     67.1211     81.1616     -0.0476      0.0929     -0.0035     -0.1394
     68.9125     81.8827     -0.0366      0.1898      0.0339      0.4136
     70.6988     82.7335     -0.0339      0.3861      0.0619      0.2485
     72.4801     83.7515     -0.0245      0.5160      0.0860     -0.1627
     25.1551     73.1269      0.1668     -0.1410      0.0446      2.2197
     27.0885     73.8571      0.0221     -0.0455     -0.0095     -0.0243
     28.8720     73.9257      0.0930     -0.1059      0.0596      0.7637
     30.6385     73.9733      0.1272     -0.1650      0.1879      1.5331
     32.4033     74.0253      0.1363     -0.1704      0.2487      1.5870
     34.1658     74.0839      0.1399     -0.1141      0.1176     -0.0001
     35.9261     74.1459      0.0139     -0.0839      0.0672      1.5133
     37.6859     74.2099      0.0514      0.0973      0.0104     -1.0057
     39.4473     74.2759      0.0199      0.0666      0.0735      2.0070
     41.2123     74.3449     -0.0501     -0.0070     -0.0458     -1.2760
     42.9823     74.4182      0.0343      0.0088      0.0110      0.2427
     44.7582     74.4969     -0.0097     -0.0098      0.0012      0.0908
     48.3281     74.6758      0.0561     -0.2145      0.1079      1.1885
     50.1216     74.7782      0.1062     -0.3496      0.1100      2.1471
     51.9200     74.8910      0.0135     -0.3032      0.0074      0.4726
     53.7223     75.0158     -0.0143     -0.3051     -0.0356      0.2214
     55.5275     75.1544     -0.0087     -0.3215     -0.0404      0.2804
     57.3344     75.3088     -0.0477     -0.3152     -0.0826     -0.7815
     59.1419     75.4817     -0.0960     -0.2925     -0.0804     -0.5337
     60.9487     75.6764     -0.1525     -0.1451     -0.0475     -0.5107
     62.7538     75.8969     -0.0920     -0.1264     -0.0646     -1.1953
     64.5563     76.1481     -0.0391     -0.0286     -0.0197     -0.1550
     66.3555     76.4366     -0.0347      0.0537      0.0040      0.1213
     68.1510     76.7706     -0.0241      0.1732      0.0123     -0.0587
     69.9431     77.1614     -0.0012      0.2454      0.0458      0.4820
     71.7323     77.6241     -0.0340      0.3588      0.0396     -0.7326
     26.5658     71.9999      0.1604     -0.0987      0.0358     -0.0136
     28.3032     72.0001      0.1699     -0.1214      0.0871      1.1130
     30.0226     72.0001      0.0922     -0.1733      0.1736      1.8500
     31.7510     72.0001      0.0320     -0.1547      0.1354      1.1150
     33.4861     72.0000      0.0233     -0.1272      0.1301      0.3581
     35.2221     72.0000     -0.0480     -0.0542      0.1225      2.5187
     36.9585     72.0000     -0.0021      0.1894     -0.0286     -1.2219
     38.6973     72.0000      0.0088      0.1171     -0.0234     -1.7001
     40.4415     72.0000     -0.0261      0.0627     -0.0508      0.0315
     42.1929     72.0000     -0.0521     -0.0071     -0.0365     -0.0068
     43.9528     72.0000     -0.0432     -0.0115      0.0009     -0.0611
     45.7214     72.0000     -0.0138     -0.0259     -0.0100     -0.6711
     47.4984     72.0000      0.0439     -0.1799      0.0630      0.8710
     49.2832     72.0000      0.0828     -0.2687      0.1372      2.6287
     51.0747     72.0000      0.0278     -0.2015      0.0028     -0.1121
     52.8717     72.0000     -0.0576     -0.2666     -0.0672     -0.0858
     54.6730     71.9999      0.0029     -0.3257     -0.0342      0.7059
     56.4773     71.9998     -0.0449     -0.2713     -0.0725     -0.5773
     58.2833     71.9995     -0.1057     -0.3027     -0.0830     -0.7775
     60.0895     71.9991     -0.1020     -0.2723     -0.0713     -1.0991
     61.8948     71.9982     -0.1001     -0.1808     -0.0548     -0.2883
     63.6981     71.9967     -0.0523     -0.0553     -0.0250     -0.7474
     65.4986     71.9940     -0.0494      0.1380      0.0158     -0.5020
     67.2957     71.9895     -0.0351      0.1221      0.0079     -0.2041
     69.0893     71.9822      0.0020      0.1832      0.0210     -0.0212
     70.8803     71.9707      0.0092      0.2949      0.0443      0.2673
     72.6705     71.9526     -0.0379      0.3264      0.0231     -0.8986
     56.5499   -154.2796      0.0298      0.0199     -0.0157     -0.2618
     55.8955   -160.3069      0.0354      0.0023     -0.0062     -0.7805
     57.0515   -157.7112     -0.0025      0.0329     -0.0114     -0.2209
     58.3899   -154.5712      0.0127     -0.0278     -0.0297     -0.6399
     58.9992   -158.1803      0.0112      0.0289     -0.0168     -0.2164
     60.3089   -155.0101     -0.1283      0.0588     -0.0291      0.1447
     61.5083   -151.6145      0.0059      0.0393     -0.0366     -0.2985
     62.6083   -147.9719     -0.0004     -0.0533     -0.0441     -0.4647
     60.9232   -158.8959     -0.0653     -0.0032     -0.0369     -0.1198
     62.2100   -155.6132     -0.1950      0.0663     -0.0327      0.2982
     63.3928   -152.0481     -0.1006     -0.0956     -0.0392     -0.0272
     64.4756   -148.1894     -0.0739     -0.0049     -0.0351      0.1335
     59.9829   -165.7773     -0.0541      0.0107     -0.0070     -0.4676
     61.4395   -162.9157     -0.0260      0.0200     -0.0117     -0.4047
     62.8084   -159.7758     -0.1010      0.0091     -0.0195     -0.1437
     64.0802   -156.3296     -0.1131     -0.0419     -0.0357     -0.3977
     65.2513   -152.5579     -0.1183      0.0379     -0.0237      0.2107
     66.3246   -148.4481     -0.0984      0.0154     -0.0143      0.7386
     65.9240   -157.1606     -0.1153      0.0633     -0.0149     -0.3593
     67.0915   -153.1510     -0.2269      0.1474      0.0083      0.7386
     68.1639   -148.7493     -0.0597     -0.0789     -0.0123      0.3943
     67.7479   -158.1246     -0.1658      0.2516      0.0091      0.8308
     68.9207   -153.8407     -0.0425      0.0599     -0.0012     -0.2105
     68.2766   -163.3397     -0.1111      0.2282     -0.0155     -0.3032
     69.5579   -159.2490     -0.0774      0.1755     -0.0208     -0.4500
     70.7466   -154.6450     -0.0147      0.1566     -0.0151     -0.0586
     65.6692   -175.0306     -0.0411      0.2493     -0.0052     -0.4695
     62.4064    175.7788      0.0808      0.1636     -0.0074     -0.6975
     64.0969    177.7834      0.0261      0.0938     -0.0126      0.6054
     65.7473   -179.9312     -0.0363      0.2141     -0.0135     -0.3290
     65.7473   -179.9312     -0.0363      0.2141     -0.0135     -0.3290
     67.3515   -177.3155      0.0043      0.1487     -0.0029      0.0583
     60.5032    169.9479      0.0223     -0.0571     -0.0360      0.2766
     62.2597    171.4655      0.0591     -0.1248     -0.0704     -1.2362
     63.9904    173.1910      0.0251     -0.0651     -0.0524     -0.3961
     65.6917    175.1637     -0.0593      0.2136     -0.0367     -0.3181
     67.3586    177.4325     -0.0484      0.2862     -0.0250     -0.1890
     61.9985    167.2038      0.0024     -0.0796     -0.0617     -0.4247
     63.7614    168.6472      0.0316     -0.1850     -0.0687     -0.1019
     65.5033    170.3000     -0.0425      0.0369     -0.0562     -0.5366
     67.2210    172.2061     -0.0933      0.0721     -0.0443     -0.2753
     68.9108    174.4218     -0.0641      0.1075     -0.0296     -0.2771
     54.3638    159.5876      0.0001     -0.3494     -0.1104     -1.2288
     56.1947    160.2948      0.0168     -0.3603     -0.1035     -1.1779
     58.0161    161.0963      0.0056     -0.3615     -0.0981     -0.8080
     59.8268    162.0001      0.0332     -0.2115     -0.0461      0.6144
     61.6262    163.0229      0.0280      0.0256     -0.0398      0.1030
     63.4128    164.1873     -0.0520     -0.1537     -0.0780     -0.3851
     65.1852    165.5214     -0.0198     -0.0065     -0.0599     -0.5495
     66.9414    167.0618     -0.0574      0.0804     -0.0483     -0.0500
     68.6794    168.8565     -0.0569     -0.0298     -0.0313     -0.0762
     50.2055    155.3927      0.0961     -0.3269     -0.0245      1.7968
     53.8665    156.3095     -0.0014     -0.2172     -0.0738      0.5394
     55.6955    156.8519     -0.0413     -0.3452     -0.0906     -0.0888
     57.5197    157.4666      0.0053     -0.2576     -0.0891      0.6338
     62.9495    159.8423     -0.0016     -0.1190     -0.0752     -0.9851
     64.7425    160.8670     -0.0249     -0.2666     -0.0917     -0.2226
     66.5254    162.0501     -0.0643     -0.0952     -0.0798     -0.8538
     68.2973    163.4290     -0.1150     -0.1962     -0.1570     -2.1321
     60.5679    154.9976      0.0088     -0.1848     -0.0739     -1.3551
     62.3778    155.6371      0.0251     -0.0826     -0.0975     -1.4998
     64.1823    156.3690     -0.0068     -0.1928     -0.0954     -0.7540
     65.9808    157.2130     -0.0203     -0.3075     -0.0808     -1.1996
     67.7731    158.1956     -0.0801     -0.1278     -0.0875     -2.7392
     69.5599    159.3528     -0.0394      0.1399     -0.0231      0.3308
     59.8930    151.1885     -0.0424     -0.1957     -0.0906     -0.1273
     61.7047    151.5913     -0.0063     -0.3650     -0.0824     -0.5706
     63.5132    152.0519      0.0132     -0.4592     -0.0872     -0.6685
     65.3181    152.5825     -0.0207     -0.2118     -0.0876     -0.3281
     67.1194    153.1990     -0.0676     -0.0898     -0.1069     -2.4417
     70.7155    154.7853     -0.0195      0.1209     -0.0388     -0.9889
     60.9375    147.7197      0.0115     -0.2301     -0.0730     -0.5425
     62.7456    147.9340      0.0285     -0.2148     -0.0532      0.4394
     64.5510    148.1812     -0.0145     -0.1681     -0.0507     -0.2007
     66.3537    148.4684     -0.0757     -0.1825     -0.1336     -3.3268
     68.1541    148.8055     -0.0477      0.0096     -0.0943     -1.6894
     69.9544    149.2065     -0.0533      0.1839     -0.0608     -1.7779
     71.7596    149.6929     -0.0359      0.0478     -0.0392     -1.2145
     43.8547    144.1342      0.0137     -0.1259     -0.0392     -0.1735
     60.0814    144.0340      0.0245      0.1920     -0.0459     -1.0201
     61.8886    144.0284      0.0986     -0.1719     -0.0477     -0.3234
     63.6936    144.0240      0.0132     -0.1673     -0.0580     -0.4301
     65.4958    144.0210     -0.0127     -0.1839     -0.0384     -0.7330
     67.2953    144.0200     -0.0545     -0.1021     -0.0713     -2.1177
     69.0931    144.0225     -0.0775      0.2374     -0.0849     -1.7597
     70.8923    144.0321     -0.0403      0.1834     -0.0348     -1.0480
     10.7689    -85.4559      0.0253     -0.0238      0.0345     -0.4549
     12.3201    -84.4321      0.2433     -0.0193      0.0666     -0.2725
     21.2784    -78.2957     -0.0519      0.1264      0.0203     -1.2792
     12.5477    -86.4318      0.0516     -0.0748      0.0759      0.7237
     14.1116    -85.4020     -0.0086      0.0064      0.0477     -0.1553
     15.6555    -84.3796     -0.0785      0.0583      0.0409      0.2013
     24.6543    -78.0291     -0.0127      0.1149      0.1011     -1.0221
     14.3542    -87.3837     -0.0056      0.0222     -0.0279     -0.1651
     26.5811    -78.8147     -0.0902      0.1687      0.0733     -2.7843
     14.5701    -89.3761     -0.0738      0.1520     -0.0101     -2.4463
     22.4252    -84.0821     -0.0847      0.1331      0.0912     -1.5257
     14.7527    -91.3846      0.0162      0.0126      0.0017      0.3912
     16.3908    -90.3066     -0.0194      0.0919      0.0237     -0.4672
     18.0074    -89.2450      0.0984     -0.0297      0.1550      2.6947
     19.6036    -88.1850      0.0371      0.0352      0.1257      2.7966
     21.1834    -87.1170     -0.0695      0.1175      0.0749     -1.7080
     28.9275    -81.4098     -0.0096      0.2585      0.1468     -0.2102
     16.5779    -92.3041     -0.0742      0.0807      0.0007     -1.9753
     18.2250    -91.2280      0.0241      0.0321      0.0916      0.6245
     19.8505    -90.1583      0.0478      0.0431      0.1227      1.3176
     30.7871    -81.7519      0.0329      0.2489      0.2100      0.2074
     16.7444    -94.3153     -0.0235      0.0952     -0.0124     -2.6908
     18.4148    -93.2230     -0.0342      0.0653      0.0218     -0.8019
     31.1912    -83.7535      0.0725      0.2406      0.2746      0.9838
     32.6190    -82.0280      0.1114      0.1326      0.3304      2.8750
     33.9836    -80.2066      0.1317      0.1286      0.3566      1.0760
     35.2864    -78.2930      0.1743      0.1257      0.2651     -0.9128
     36.5256    -76.2804      0.1289      0.0401      0.2199      1.4820
     16.8576    -96.3600      0.0436      0.0269      0.0385      1.0471
     18.5673    -95.2368     -0.0419      0.1130     -0.0077     -0.4411
     31.5634    -85.7735      0.0927      0.2340      0.2992      2.7297
     33.0352    -84.0985      0.0858      0.1867      0.3145      2.3392
     34.4468    -82.3234      0.1433      0.0757      0.3654      3.5653
     35.7982    -80.4540      0.1708     -0.0300      0.3822      4.5392
     37.0865    -78.4847      0.1164     -0.0604      0.2963      3.9014
     16.8774    -98.3829      0.0274     -0.0003      0.0192      0.6993
     18.6674    -97.2590     -0.0969      0.0610     -0.0509     -1.0594
     31.9034    -87.8133      0.0438      0.3229      0.2338      0.9857
     33.4164    -86.1897      0.0953      0.2801      0.2690      0.3306
     34.8730    -84.4628      0.1302      0.1618      0.3150      4.6763
     36.2729    -82.6397      0.2068      0.0685      0.3011      1.5248
     37.6122    -80.7157      0.2135     -0.1027      0.3347      6.3537
     38.8872    -78.6861      0.1714     -0.1619      0.2609      5.0950
     40.0932    -76.5471      0.1996     -0.0743      0.1050     -1.3217
     41.2137    -74.2937      0.1802     -0.1161      0.0898      1.6560
     18.7261    -99.2847     -0.0801      0.1785     -0.1353     -2.3472
     20.5063    -98.1716     -0.3417      0.1959     -0.0256      0.6978
     30.6065    -91.2981      0.0487      0.2437      0.2388      1.2041
     32.2112    -89.8736     -0.0169      0.3934      0.1386     -0.6357
     33.7625    -88.3015      0.0659      0.3494      0.1702     -0.2932
     35.2616    -86.6245      0.1578      0.2354      0.2067      0.0233
     36.7078    -84.8501      0.2270      0.1400      0.2228      1.1608
     38.0975    -82.9739      0.2885      0.0706      0.1656      1.0992
     39.4260    -80.9912      0.2590     -0.0003      0.1022      0.6764
     40.6892    -78.8981      0.2159     -0.0322      0.0390     -0.7158
     41.8812    -76.6910      0.1995     -0.1060      0.0110     -0.0968
     42.9847    -74.3654      0.0909     -0.1170     -0.0607     -0.4243
     18.6656   -101.2961     -0.0675      0.1005     -0.0269     -1.9119
     20.5618   -100.1889     -0.0506      0.1536     -0.0251     -1.4844
     22.3480    -99.0964     -0.2839      0.3688     -0.1283     -6.9299
     24.0916    -97.9939     -0.0740      0.2405     -0.0396     -2.7825
     30.8525    -93.3401      0.0143      0.2665      0.1615      0.2845
     32.4862    -91.9546     -0.0197      0.3961      0.0753     -0.4933
     34.0733    -90.4338      0.0762      0.3098      0.1598      1.1449
     35.6125    -88.8083      0.1633      0.1942      0.1888      0.9177
     37.1025    -87.0847      0.1483      0.1009      0.2481      3.1172
     38.5402    -85.2593      0.1398      0.1059      0.1128      1.0950
     39.9211    -83.3268      0.0672     -0.0323      0.0768      1.3380
     41.2405    -81.2828      0.1539     -0.0609      0.0123     -0.0456
     42.4934    -79.1233      0.1570     -0.1648     -0.0118     -0.2980
     44.7624    -74.4416      0.0087     -0.1763     -0.0855     -0.7923
     18.6372   -103.3166      0.0229      0.0189      0.0688      0.2713
     20.5640   -102.1809     -0.0958      0.1408     -0.0776     -2.7188
     22.4094   -101.1241     -0.0230      0.1597     -0.0048     -0.4221
     24.1932   -100.0286     -0.1635      0.3229     -0.0999     -5.4663
     25.9425    -98.9188     -0.0517      0.3102     -0.0880     -1.9098
     27.6679    -97.7920     -0.0455      0.2688     -0.0062     -1.2643
     29.3756    -96.6320     -0.0797      0.3186     -0.0124     -2.0318
     31.0658    -95.4031     -0.0926      0.3753     -0.0039     -2.6907
     32.7275    -94.0557     -0.0407      0.3807      0.0204     -1.1073
     34.3486    -92.5859     -0.0412      0.3692      0.0021     -0.7072
     35.9256    -91.0132      0.0930      0.1668      0.1667      1.0811
     37.4571    -89.3428      0.0949      0.0716      0.1734      2.4920
     38.9401    -87.5712      0.0658      0.0688      0.0693      0.7044
     40.3707    -85.6926      0.0439     -0.0214      0.0358      1.5268
     41.7444    -83.7018      0.0713     -0.1360     -0.0053      0.9441
     43.0560    -81.5940      0.1195     -0.2267     -0.0059      1.2491
     44.3002    -79.3645      0.0898     -0.2004     -0.0957     -0.7789
     45.4692    -77.0087      0.0298     -0.1969     -0.0948     -0.6028
     46.5473    -74.5234      0.0748     -0.2003     -0.0833     -0.7056
     20.5413   -104.1678      0.0721      0.0010      0.2057      2.1865
     22.4343   -103.1512     -0.0656      0.1469     -0.0672     -1.6897
     24.2567   -102.0714     -0.0063      0.1156      0.0159     -0.1688
     26.0403   -100.9671     -0.0397      0.2593     -0.0827     -0.2154
     27.7957    -99.8464     -0.0815      0.3530     -0.1327     -2.2257
     29.5301    -98.6959     -0.1091      0.3657     -0.1085     -2.9467
     31.2453    -97.4855     -0.1938      0.4555     -0.1991     -3.9893
     32.9343    -96.1757     -0.1323      0.4133     -0.1436     -1.8059
     34.5876    -94.7565     -0.0990      0.4164     -0.0722     -2.0015
     36.2007    -93.2382     -0.0111      0.2806     -0.0183     -0.1113
     37.7714    -91.6235      0.0235      0.0791      0.0352      1.0470
     39.2973    -89.9085      0.0407     -0.0078      0.0525      1.2225
     40.7748    -88.0875     -0.0063     -0.0326     -0.0326      0.4957
     42.1998    -86.1544     -0.0627     -0.0826     -0.1034     -1.3745
     43.5676    -84.1033     -0.0307     -0.2459     -0.0741     -0.2926
     46.1097    -79.6244      0.0245     -0.2658     -0.0813      0.0734
     47.2701    -77.1861     -0.0105     -0.2230     -0.0988     -0.9346
     48.3396    -74.6109      0.0522     -0.2295     -0.0878     -0.7246
     22.4270   -105.1732      0.0894     -0.1394      0.2822      6.8230
     24.2815   -104.1212     -0.0071      0.0562     -0.0024     -0.2584
     26.1008   -103.0256     -0.0150      0.1847     -0.0647     -0.3776
     27.8873   -101.9130     -0.1058      0.2590     -0.0574     -2.8040
     29.6491   -100.7745     -0.1462      0.4047     -0.2345     -3.6744
     31.3898    -99.5854     -0.1895      0.4226     -0.2838     -4.3123
     33.1058    -98.3133     -0.1504      0.4064     -0.2249     -3.5182
     34.7896    -96.9446     -0.1465      0.3854     -0.1945     -3.4721
     36.4369    -95.4818     -0.1255      0.3263     -0.1845     -2.6802
     38.0451    -93.9252     -0.0486      0.1365     -0.0448     -0.2595
     39.6116    -92.2701     -0.0174     -0.0277     -0.0014      0.4185
     41.1334    -90.5104     -0.0267     -0.0685     -0.0464      0.3923
     42.6069    -88.6393     -0.0267     -0.1602     -0.0412     -0.1370
     45.3911    -84.5359      0.0682     -0.3995     -0.0562      1.4188
     46.6913    -82.2898      0.0684     -0.3785     -0.0400      1.7685
     47.9222    -79.9057     -0.0331     -0.3132     -0.0950     -0.7590
     49.0756    -77.3781      0.0185     -0.2921     -0.1007     -1.5209
     50.1391    -74.7046      0.0471     -0.2784     -0.0962     -1.0961
     24.2718   -106.1821      0.0078     -0.0156      0.0998      0.4643
     26.1243   -105.0944     -0.0413      0.0979     -0.0246     -1.1093
     27.9419   -103.9911     -0.0286      0.1450     -0.0624     -0.7513
     29.7318   -102.8666     -0.1018      0.2999     -0.1889     -1.1480
     31.4984   -101.7008     -0.1540      0.3487     -0.2873     -3.4092
     33.2408   -100.4668     -0.1896      0.3729     -0.2961     -4.1816
     34.9539    -99.1485     -0.1230      0.2854     -0.2201     -1.9888
     36.6336    -97.7426     -0.0725      0.2029     -0.0748     -0.5778
     38.2772    -96.2462     -0.0439      0.1281     -0.0754     -0.8504
     39.8823    -94.6541     -0.0884      0.0563     -0.0857     -1.3345
     41.4461    -92.9594     -0.0418     -0.0635     -0.0625     -0.3213
     42.9654    -91.1547      0.0028     -0.1969     -0.0165      0.7329
     44.4363    -89.2326      0.0017     -0.2513     -0.0495     -0.3411
     45.8544    -87.1851      0.0837     -0.3976     -0.0272      1.3108
     48.5111    -82.6818     -0.0057     -0.3647     -0.0434     -1.1269
     49.7375    -80.2112      0.1006     -0.3761     -0.0734     -1.1794
     50.8858    -77.5864      0.1775     -0.4122     -0.0591     -0.0371
     51.9456    -74.8047      0.0987     -0.2613     -0.1124     -2.1813
     18.7678   -111.0036     -0.0185      0.0327     -0.0085     -0.5131
     26.1067   -107.1742     -0.0149      0.0060     -0.0245     -0.1112
     27.9580   -106.0810     -0.0559      0.1169     -0.0446     -1.3953
     29.7771   -104.9714     -0.0357      0.1006     -0.0645     -0.3158
     31.5702   -103.8302     -0.1090      0.2233     -0.1995     -2.2319
     33.3387   -102.6346     -0.1205      0.2314     -0.2162     -2.2404
     35.0797   -101.3668     -0.0828      0.1858     -0.1523     -1.1807
     36.7899   -100.0187      0.0135      0.0814     -0.0260     -0.2313
     38.4670    -98.5848      0.0235     -0.0040     -0.0076      0.5437
     40.1086    -97.0585     -0.0071     -0.0793     -0.0147      0.6963
     41.7121    -95.4323     -0.0165     -0.1127     -0.0390     -0.0788
     43.2747    -93.6983     -0.0390     -0.1398     -0.0504     -0.9029
     44.7929    -91.8484      0.0499     -0.2011     -0.0662     -0.4082
     46.2627    -89.8736      0.1134     -0.4483      0.0293      2.9231
     49.0379    -85.5128      0.1156     -0.5468      0.0794      4.1478
     50.3321    -83.1086      0.1301     -0.5102      0.0309      1.6249
     51.5555    -80.5442      0.1798     -0.5440      0.0287      2.8398
     52.7006    -77.8131      0.1105     -0.4282      0.0293     -0.2224
     24.1150   -110.3294     -0.0231      0.0227     -0.0753     -0.6405
     26.0459   -109.2624     -0.0288      0.0089     -0.1303     -0.7140
     27.9322   -108.1825      0.0043     -0.0284     -0.0002      0.4392
     29.7826   -107.0886     -0.0398      0.0733     -0.0529     -1.0383
     31.6036   -105.9723     -0.0916      0.1919     -0.1513     -2.4564
     33.3983   -104.8150     -0.1016      0.1852     -0.1545     -1.8953
     35.1661   -103.5978     -0.1193      0.2174     -0.1807     -2.7262
     36.9053   -102.3086     -0.0260      0.0665     -0.0356     -0.3882
     38.6138   -100.9390      0.0662     -0.0635      0.0704      1.4804
     40.2896    -99.4810      0.0186     -0.1059      0.0273      0.7934
     41.9305    -97.9267     -0.0311     -0.0905     -0.0545     -0.8857
     43.5339    -96.2675     -0.0184     -0.1614     -0.0333     -0.5909
     45.0967    -94.4946     -0.0184     -0.2242     -0.0309     -0.5089
     46.6153    -92.5983      0.0725     -0.3845      0.0564      2.0236
     48.0855    -90.5688      0.1335     -0.5103      0.0539      2.8208
     50.8607    -86.0675      0.1596     -0.5668      0.1100      2.7180
     52.1541    -83.5750      0.1607     -0.5813      0.0445      2.0947
     54.5199    -78.0606      0.1092     -0.5919      0.1154      6.4348
     55.5784    -75.0264     -0.0021     -0.4849     -0.1009     -2.4221
     25.9492   -111.3536     -0.0203     -0.0093     -0.1213     -0.5356
     27.8652   -110.2948     -0.0401     -0.0356     -0.1003     -0.8335
     29.7464   -109.2177     -0.0066     -0.0656     -0.0276     -0.1287
     31.5967   -108.1263     -0.0637      0.1032     -0.0730     -1.4752
     33.4183   -107.0071     -0.1043      0.1413     -0.1315     -1.7675
     35.2124   -105.8404     -0.0884      0.1080     -0.1039     -2.0990
     36.9789   -104.6107     -0.0390      0.1075     -0.0101     -1.0962
     38.7167   -103.3068      0.0501     -0.0380      0.0989      0.9258
     40.4244   -101.9194      0.0308     -0.0971      0.0718      1.1442
     42.1003   -100.4399     -0.0314     -0.0428     -0.0445     -0.8338
     43.7420    -98.8592     -0.0158     -0.1377     -0.0459     -0.2641
     45.3467    -97.1679     -0.0216     -0.2137     -0.0335      0.0476
     46.9112    -95.3559      0.0680     -0.3586      0.0568      1.7787
     48.4318    -93.4122      0.1297     -0.4776      0.0993      3.4521
     49.9039    -91.3255      0.2058     -0.6142      0.1386      5.0503
     51.3227    -89.0838      0.1761     -0.6448      0.1246      3.0427
     52.6822    -86.6748      0.1405     -0.6064      0.0375      1.6115
     53.9765    -84.0867      0.0877     -0.5998     -0.0061      1.3766
     57.4051    -75.1495     -0.0009     -0.4450      0.0058      1.3312
     29.6714   -111.3592     -0.0222     -0.0754     -0.0788     -0.6112
     31.5490   -110.2916     -0.0345      0.0084     -0.0523     -0.8156
     33.3975   -109.2101     -0.0754      0.0279     -0.0307     -1.7341
     35.2174   -108.0934     -0.0535      0.0641     -0.0346     -1.1882
     37.0099   -106.9236     -0.0576      0.0013     -0.0217     -1.1520
     38.7750   -105.6865      0.0268     -0.0477      0.0377      0.5164
     40.5124   -104.3715      0.0349     -0.0499      0.0690      1.0178
     42.2206   -102.9692     -0.0156     -0.0446      0.0133      0.3296
     43.8978   -101.4702      0.0558     -0.1841      0.0627      1.8126
     45.5416    -99.8647     -0.0539     -0.1515     -0.0220     -0.9454
     47.1492    -98.1420     -0.0034     -0.3097      0.0359      0.3520
     48.7170    -96.2907      0.1169     -0.4873      0.1358      2.7890
     51.7170    -92.1523      0.1761     -0.6349      0.0882      2.8279
     53.1392    -89.8382      0.1549     -0.6315      0.0430      2.2520
     54.5020    -87.3422      0.0563     -0.5674     -0.0194      0.5927
     59.2405    -75.2819      0.0428     -0.4377      0.0210      0.8030
     27.6280   -114.5832     -0.0044     -0.1137     -0.0821     -0.1973
     31.4625   -112.4702     -0.0366     -0.0472     -0.0715     -0.9119
     33.3361   -111.4252     -0.0418      0.0002     -0.0772     -1.0854
     35.1807   -110.3574     -0.0143     -0.0511     -0.0155     -0.1919
     36.9976   -109.2469     -0.0668      0.0056     -0.0867     -1.8250
     38.7881   -108.0770     -0.0136     -0.1024     -0.0000     -0.1684
     40.5527   -106.8354      0.0310     -0.0934      0.0026      0.6116
     42.2906   -105.5121      0.0253     -0.0242     -0.0040      0.4013
     44.0005   -104.0974     -0.0186     -0.0933      0.0238      1.1157
     45.6805   -102.5811      0.0422     -0.1707      0.0288      0.6395
     47.3279   -100.9524      0.0054     -0.2254      0.0199      0.2508
     48.9399    -99.1992      0.0788     -0.4221      0.1191      2.8408
     50.5127    -97.3088      0.1199     -0.5193      0.1260      3.1680
     52.0422    -95.2671      0.1469     -0.6030      0.0702      2.8598
     53.5236    -93.0589      0.0627     -0.5709      0.0041      0.7289
     54.9512    -90.6683      0.0001     -0.5364     -0.0494     -0.1625
     56.3193    -88.0788      0.0104     -0.4128     -0.0393     -0.9805
     61.0877    -75.4204      0.0514     -0.3574      0.0194      0.6044
     33.2328   -113.6557     -0.0251     -0.0186     -0.0779     -0.6654
     35.1013   -112.6346     -0.0072     -0.0608     -0.0219     -0.3473
     36.9414   -111.5818     -0.0323      0.0012     -0.0526     -0.8636
     38.7553   -110.4782     -0.0299     -0.0755     -0.0489     -0.4937
     40.5446   -109.3099      0.0034     -0.1571     -0.0160      0.9600
     42.3095   -108.0665      0.0223     -0.0899     -0.0316      0.9910
     44.0493   -106.7378      0.0030     -0.0458     -0.0476     -0.4835
     45.7623   -105.3135      0.0175     -0.1397      0.0081      0.3258
     47.4464   -103.7823      0.0151     -0.1927      0.0252      0.8511
     49.0991   -102.1324      0.0604     -0.3044      0.0920      1.7759
     50.7171   -100.3502      0.0783     -0.4524      0.0516      2.0502
     52.2966    -98.4212      0.0834     -0.4977      0.0216      1.6424
     53.8333    -96.3293     -0.0030     -0.5332     -0.0251     -0.0021
     55.3222    -94.0570     -0.0161     -0.4953     -0.0960     -0.7876
     56.7575    -91.5855     -0.0056     -0.6118     -0.0593     -0.8336
     33.0851   -115.9032     -0.0092     -0.0399     -0.0371     -0.2503
     34.9773   -114.9296      0.0087     -0.0570     -0.0232      0.2241
     36.8397   -113.9319     -0.0051     -0.0783     -0.0660     -2.4894
     38.6753   -112.8921      0.0037     -0.1488     -0.0299      0.2309
     40.4871   -111.7954      0.0504     -0.1544     -0.0409      0.9705
     42.2765   -110.6313      0.0267     -0.0415     -0.0642     -0.3016
     44.0431   -109.3891      0.0280     -0.0859     -0.0544     -0.6772
     45.7860   -108.0582     -0.0154     -0.0756     -0.0407     -0.5139
     47.5035   -106.6274     -0.0109     -0.1493     -0.0210      0.1253
     49.1934   -105.0845      0.0049     -0.2119      0.0025      0.1067
     50.8528   -103.4161      0.0694     -0.3909      0.0733      1.8579
     52.4786   -101.6071      0.0393     -0.4489      0.0025      0.6491
     54.0667    -99.6407      0.0227     -0.4710     -0.0397     -0.1570
     55.6127    -97.4986     -0.0520     -0.4481     -0.1205     -1.2886
     57.1113    -95.1601     -0.0212     -0.5762     -0.1177     -0.4877
     62.5257    -83.3779     -0.0373     -0.3315     -0.0346     -0.5927
     64.8277    -75.6669     -0.0448     -0.3337     -0.0167     -0.0797
     34.8057   -117.2469      0.0193     -0.0977      0.0030      0.5190
     36.6902   -116.3029      0.0192     -0.1484     -0.0004      0.3588
     38.5465   -115.3237      0.0272     -0.1718     -0.0428      0.2828
     40.3790   -114.2949      0.0196     -0.2115     -0.0672      0.2417
     42.1903   -113.2072      0.0432     -0.1590     -0.0795     -0.0344
     43.9810   -112.0501      0.0457     -0.0904     -0.1130     -1.2055
     45.7508   -110.8126     -0.0112     -0.0741     -0.0089     -0.0535
     47.4983   -109.4835      0.0283     -0.1523     -0.0036      0.7733
     49.2217   -108.0503     -0.0409     -0.0880     -0.0790     -1.3985
     50.9188   -106.4998      0.0729     -0.3177      0.0554      2.0530
     52.5866   -104.8166      0.0424     -0.3688      0.0209      0.5087
     54.2219   -102.9838     -0.0052     -0.3489     -0.0748     -1.3482
     57.3782    -98.7907     -0.0572     -0.5262     -0.1674     -1.5602
     58.8892    -96.3845     -0.0643     -0.4556     -0.1551     -1.1395
     64.3760    -84.0350      0.0108     -0.6149     -0.0172      0.6554
     34.5727   -119.5842      0.0428     -0.0356      0.0178      1.0604
     36.4876   -118.6986      0.0468     -0.0273     -0.0126      1.2749
     38.3660   -117.7803      0.0314     -0.1635     -0.0260      0.8549
     40.2181   -116.8150      0.0426     -0.1968     -0.0452      0.0505
     42.0492   -115.7985      0.0286     -0.1211     -0.0595     -0.3206
     43.8616   -114.7223      0.0264     -0.0553     -0.0469     -0.0276
     45.6553   -113.5758     -0.0104     -0.1010     -0.0313     -0.6099
     47.4295   -112.3475      0.0105     -0.1008     -0.0494     -0.8455
     49.1829   -111.0250     -0.0524     -0.0845     -0.1014     -1.2335
     50.9137   -109.5947      0.0197     -0.1229     -0.0315     -0.0497
     52.6195   -108.0415      0.0922     -0.3326      0.0635      1.8832
     54.2975   -106.3487      0.0280     -0.3479     -0.0441     -0.0655
     55.9442   -104.4968     -0.0145     -0.3892     -0.0962      0.0926
     59.1272   -100.2243     -0.0716     -0.4920     -0.1674     -1.2159
     60.6537    -97.7492     -0.0779     -0.4085     -0.1307     -1.2914
     62.1301    -95.0044     -0.0341     -0.3771     -0.0433     -0.0322
     63.5530    -91.9508     -0.0428     -0.3937     -0.0343      0.0642
     64.9231    -88.5471     -0.0447     -0.4453     -0.0262      0.1419
     66.2392    -84.7490     -0.0427     -0.3758     -0.0251     -0.0322
     36.2220   -121.1006      0.1328     -0.0289      0.1154      2.9208
     38.1284   -120.2658      0.1431     -0.0354      0.0472      2.9852
     40.0015   -119.3645      0.0731     -0.1108     -0.0039      0.2852
     41.8506   -118.4129      0.0903     -0.1523     -0.0182      0.0399
     43.6825   -117.4109      0.0442     -0.1086     -0.0552     -0.5132
     45.4976   -116.3497     -0.0355     -0.0853     -0.0276     -0.1521
     47.2958   -115.2186      0.0203     -0.0724     -0.0008      0.2553
     49.0759   -114.0052     -0.0296     -0.0441     -0.0061     -0.5762
     50.8365   -112.6954      0.0214     -0.1498      0.0028      0.6354
     52.5760   -111.2743      0.0532     -0.2331      0.0172      0.2297
     54.2920   -109.7253      0.0779     -0.3102     -0.0040      0.5701
     55.9818   -108.0294     -0.0215     -0.2809     -0.1337     -1.5499
     59.2685   -104.1055     -0.0573     -0.4005     -0.1594     -1.8546
     60.8569   -101.8216     -0.1193     -0.4191     -0.2006     -2.1873
     62.4026    -99.2768     -0.0701     -0.4458     -0.1087     -1.1163
     63.9013    -96.4272     -0.0344     -0.4131     -0.0756     -0.6853
     65.3519    -93.2212     -0.0404     -0.3653     -0.0618     -0.3417
     66.7573    -89.6041     -0.0491     -0.4099     -0.0484     -0.0362
     68.1132    -85.5073     -0.0286     -0.3886     -0.0225      0.4421
     70.2916    -76.3239     -0.0537     -0.3564      0.0166      0.5541
     39.7281   -121.9487      0.1580     -0.0968      0.1313      3.2289
     41.5922   -121.0595      0.0981     -0.0569      0.0156      1.8482
     43.4413   -120.1238      0.0109     -0.0527     -0.0734     -1.4540
     45.2751   -119.1398      0.0754     -0.0944     -0.0037     -0.2780
     47.0950   -118.0987      0.0286     -0.0977      0.0094      0.5187
     48.8990   -116.9899      0.0129     -0.0588     -0.0213      0.4035
     50.6860   -115.7982      0.0282     -0.1356      0.0053      0.8415
     52.4549   -114.5083      0.0415     -0.2478      0.0714      1.9559
     54.2044   -113.1043      0.0187     -0.2271     -0.0253     -0.1031
     55.9322   -111.5682      0.0060     -0.2834     -0.0900     -0.2263
     57.6356   -109.8785     -0.0251     -0.3204     -0.1502     -1.0475
     60.9553   -105.9320     -0.1185     -0.4022     -0.2220     -2.9814
     62.5639   -103.6087     -0.0734     -0.4568     -0.1647     -1.7337
     64.1331   -100.9945     -0.0049     -0.4152     -0.0293      0.5669
     65.6596    -98.0307     -0.0063     -0.4184     -0.0780     -0.5958
     67.1448    -94.6511     -0.0433     -0.3234     -0.0813     -0.4032
     68.5880    -90.7797     -0.0406     -0.2848     -0.0462     -0.1123
     71.0197    -81.8117     -0.0522     -0.2882      0.0129      0.2547
     72.2785    -76.6042     -0.0357     -0.7524     -0.0881      0.1794
     41.2797   -123.7361      0.2614     -0.0209      0.1029      7.8473
     43.1428   -122.8657      0.1032     -0.0172      0.0372      1.7659
     44.9872   -121.9545      0.0669     -0.0585      0.0154      1.5830
     46.8242   -120.9913      0.0446     -0.0474      0.0024     -0.3577
     48.6501   -119.9811     -0.0128     -0.0387      0.0032      0.7725
     50.4603   -118.9025      0.0662     -0.0459     -0.0012     -0.2251
     52.2549   -117.7399      0.0473     -0.0498      0.0136     -0.2151
     54.0334   -116.4784      0.0205     -0.2477      0.0285      1.8351
     55.7943   -115.1018     -0.0052     -0.1903     -0.0872     -0.6621
     57.5354   -113.5899     -0.0517     -0.2129     -0.1617     -1.6104
     59.2539   -111.9182     -0.0784     -0.2365     -0.1928     -2.2144
     62.6113   -107.9722     -0.0721     -0.3079     -0.2166     -2.4358
     64.2437   -105.6181     -0.0084     -0.4213     -0.0558      0.2912
     65.8409   -102.9368     -0.0171     -0.3666     -0.0697     -0.3630
     67.3998    -99.8509     -0.0426     -0.2293     -0.0877     -1.1566
     68.9252    -96.2917     -0.0779     -0.1987     -0.0753     -1.1702
     70.3870    -92.2761     -0.0616     -0.1916     -0.0346     -0.5644
     71.5794    -88.1156     -0.0609     -0.1687     -0.0108     -0.1978
     72.7215    -83.3942     -0.0276     -0.1745      0.0236      1.1031
     73.5594    -78.2354     -0.0147     -0.1595      0.0100      0.1991
     46.4834   -123.8989     -0.0127      0.0141     -0.0185      0.5492
     50.1571   -122.0105      0.0561      0.0412      0.0471      1.2055
     51.9733   -120.9691      0.0360     -0.0322     -0.0046     -0.0560
     53.7768   -119.8434      0.0067     -0.1138      0.0061      0.2931
     55.5665   -118.6214      0.0119     -0.2011     -0.0571     -0.1012
     57.3403   -117.2855     -0.0895     -0.1297     -0.2038     -2.8309
     59.0959   -115.8124     -0.1044     -0.1609     -0.1594     -2.8988
     60.8312   -114.1744     -0.0768     -0.1699     -0.1846     -1.7761
     62.5436   -112.3377     -0.0631     -0.3048     -0.1680     -1.4356
     64.2310   -110.2607     -0.0361     -0.3280     -0.1201     -0.8015
     65.8913   -107.8890     -0.0632     -0.2795     -0.1071     -1.1447
     67.5205   -105.1458     -0.0370     -0.1595     -0.0822     -1.0048
     74.7164    -82.9128     -0.0411     -0.0585      0.0040      0.2397
     49.7720   -125.1223      0.0595      0.0453      0.0063      1.4428
     51.6054   -124.1998      0.0145     -0.0107      0.0113      0.9637
     53.4303   -123.1998     -0.0077     -0.0276     -0.0168      0.0462
     55.2455   -122.1220     -0.0012     -0.1255     -0.0362     -0.2284
     57.0483   -120.9541     -0.0921     -0.1381     -0.1378     -0.9691
     58.8362   -119.6756     -0.0866     -0.0682     -0.1726     -2.2835
     60.6075   -118.2600     -0.1139     -0.1157     -0.1997     -2.7099
     62.3606   -116.6758     -0.0565     -0.1940     -0.1578     -1.6072
     64.0945   -114.8848     -0.0531     -0.2653     -0.1444     -1.2677
     65.8079   -112.8380     -0.0670     -0.1740     -0.1210     -1.5907
     69.1612   -107.6678     -0.0644     -0.0851     -0.0635     -0.9936
     70.7899   -104.3017     -0.0347     -0.1815     -0.0195     -0.1214
     72.3316   -100.5338     -0.0322     -0.0973     -0.0079     -0.2288
     75.3602    -91.4727     -0.0376      0.0297      0.0059     -0.0855
     77.1475    -83.8081     -0.0940      0.0066     -0.0082     -0.1876
     51.1395   -127.4339      0.1486      0.0417      0.0085      0.8662
     52.9847   -126.5496      0.0527     -0.0135     -0.0047      0.1131
     54.8241   -125.6020     -0.0245     -0.0816     -0.0203      0.1753
     56.6545   -124.5881     -0.0308     -0.1445     -0.0367      0.4318
     58.4723   -123.4934     -0.0989     -0.1440     -0.1313     -2.5536
     60.2752   -122.2936     -0.0792     -0.0881     -0.1279     -1.7779
     62.0627   -120.9590     -0.0839     -0.0567     -0.1382     -2.0483
     63.8347   -119.4550     -0.0365     -0.1893     -0.1248     -1.1217
     65.5913   -117.7388     -0.0191     -0.1406     -0.0901     -0.5624
     67.3327   -115.7544     -0.0152     -0.1065     -0.0603     -0.5601
     69.0565   -113.4198     -0.0215     -0.0284     -0.0342     -0.0510
     70.7439   -110.5680     -0.0186     -0.1221     -0.0121      0.0599
     72.4087   -106.9936      0.0013     -0.1606      0.0131      0.4183
     75.1495    -99.4799     -0.0097     -0.0829      0.0233      0.2747
     76.5769    -94.8767     -0.0630      0.1281      0.0016     -0.4439
     78.3466    -92.5383     -0.1035      0.2213     -0.0243     -0.6463
     78.8127    -81.0678     -0.1191      0.3017     -0.0264     -0.6479
     54.2934   -129.0601      0.0433     -0.0221     -0.0004      0.3994
     56.1505   -128.1810     -0.0615     -0.0658     -0.0112      0.2349
     57.9991   -127.2533      0.0052     -0.1524     -0.0308     -0.1742
     59.8326   -126.2564     -0.0667     -0.1224     -0.0762     -2.0130
     61.6504   -125.1618     -0.0679     -0.0978     -0.0683     -1.8736
     63.4539   -123.9376     -0.0284     -0.0739     -0.0510     -0.0598
     67.0256   -120.9445     -0.0245     -0.0296     -0.0756     -0.5996
     68.7968   -119.0689     -0.0261     -0.0907     -0.0574     -0.7682
     72.2595   -113.8963     -0.0001     -0.2043      0.0182      0.8766
     75.4880   -106.7676      0.0040     -0.1533      0.0280      0.2771
     79.5378    -91.9512     -0.1032      0.4062     -0.0072      0.0415
     81.2494    -87.6057     -0.2216      0.4707     -0.0269     -0.5726
     57.4100   -130.9409     -0.0223     -0.0500     -0.0142      0.2051
     59.2768   -130.1300     -0.1051     -0.1948     -0.0221      0.5578
     61.1240   -129.2610     -0.0994     -0.1569     -0.0567     -0.4850
     62.9547   -128.3031     -0.0536     -0.2406     -0.0226      0.2108
     64.7731   -127.2243     -0.0353     -0.0818     -0.0556     -1.1956
     66.5834   -125.9874     -0.0382     -0.0083     -0.0960     -1.2180
     68.3901   -124.5447     -0.0459     -0.0569     -0.1005     -1.1277
     71.9947   -120.6468     -0.0054     -0.0567     -0.0170     -0.0996
     73.6858   -117.4386     -0.0265     -0.0780      0.0017      0.0622
     75.3244   -114.6673     -0.0030     -0.1318     -0.0015     -0.0004
     82.2935    -85.4019     -0.1776      0.2223     -0.0022      0.2031
     58.6081   -133.8960     -0.1104      0.0927      0.0422     -0.4882
     60.4845   -133.2361     -0.1476     -0.1161     -0.0370      0.2100
     62.3398   -132.5268     -0.0964     -0.2004     -0.0207      0.4804
     64.1797   -131.7400     -0.0736     -0.1249     -0.0237      0.1085
     66.0105   -130.8466     -0.0055     -0.0411     -0.0299     -0.8648
     67.8387   -129.8109     -0.0253      0.0178     -0.0764     -1.0003
     69.6714   -128.5842     -0.0171     -0.0577     -0.0592     -0.6201
     76.6417   -119.3913     -0.0052      0.0661      0.0204      0.0402
     59.7364   -137.0711     -0.1080     -0.0723     -0.0096      0.4021
     61.6140   -136.5896     -0.0671     -0.1404     -0.0107      0.6433
     63.4717   -136.0710     -0.0799     -0.0891     -0.0167     -0.2158
     65.3165   -135.4927      0.0242     -0.0544      0.0164      0.4107
     67.1561   -134.8298      0.0308      0.0138      0.0035      0.4429
     68.9994   -134.0497     -0.0347     -0.0124     -0.0680     -1.2572
     60.7807   -140.4791     -0.0727      0.0523      0.0074      0.0608
     62.6564   -140.2003     -0.0542     -0.0594     -0.0251      0.1522
     64.5132   -139.9047     -0.0016     -0.1066     -0.0304      0.0336
     66.3592   -139.5749      0.0492     -0.0657      0.0295      0.9620
     68.2034   -139.1917     -0.0213      0.0567      0.0013     -0.0194
     61.7363   -144.1132     -0.0951     -0.0891     -0.0248     -0.0070
     63.6094   -144.0680     -0.0493     -0.1225     -0.0410     -0.1362
     65.4634   -144.0308     -0.0029     -0.1555     -0.0220      0.4016
     67.3076   -143.9929     -0.0549      0.0113     -0.0013     -0.3863
     69.1515   -143.9440     -0.0160     -0.6796     -0.0550      0.2481
     10.7880    -13.4544     -0.0412      0.1335     -0.0738     -2.9261
     12.3362    -12.4445     -0.0480      0.0805     -0.0867     -1.2880
     13.8625    -11.4401      0.0227     -0.0132     -0.0817      0.2903
     15.3712    -10.4353     -0.0116     -0.0181     -0.1452     -0.8516
     16.8654     -9.4247     -0.0489     -0.0018     -0.1415     -1.3130
     18.3475     -8.4038     -0.0080     -0.0537     -0.0749     -0.3360
     19.8199     -7.3686     -0.0158     -0.0629     -0.0961     -0.4504
     21.2845     -6.3155     -0.0253     -0.0707     -0.1254     -0.7175
     22.7436     -5.2425     -0.0068     -0.1145     -0.0903     -0.1864
     24.1984     -4.1497     -0.0015     -0.1466     -0.0771     -0.0405
     25.6474     -3.0326     -0.0072     -0.1572     -0.0947     -0.2046
     27.0896     -1.8543     -0.0050     -0.1701     -0.0954     -0.1429
     12.5790    -14.4480     -0.0175      0.0414     -0.0288     -0.6391
     14.1352    -13.4284     -0.0194      0.0307     -0.1128     -0.4381
     15.6734    -12.4097      0.0087     -0.0426     -0.1028      0.2074
     17.1968    -11.3862     -0.0038     -0.0379     -0.1066     -0.2850
     18.7078    -10.3521     -0.0293     -0.0050     -0.1003     -0.8918
     20.2080     -9.3034     -0.0147     -0.0483     -0.1018     -0.4279
     21.6989     -8.2372     -0.0254     -0.0501     -0.1485     -0.6891
     23.1821     -7.1521     -0.0128     -0.0945     -0.1087     -0.3541
     24.6589     -6.0498     -0.0095     -0.1292     -0.1049     -0.2699
     26.1296     -4.9266     -0.0070     -0.1499     -0.1060     -0.1975
     27.5856     -3.7102     -0.0066     -0.1599     -0.1075     -0.1893
     28.8756     -1.9305     -0.0118     -0.1311     -0.1140     -0.3382
     12.8119    -16.4584      0.0100     -0.0143      0.0147      0.2446
     14.3945    -15.4228     -0.0173      0.0398     -0.1002     -0.5248
     15.9590    -14.3901      0.0018      0.0032     -0.0890      0.0333
     17.5082    -13.3550     -0.0044     -0.0357     -0.0908     -0.1815
     19.0443    -12.3105     -0.0230     -0.0232     -0.0892     -0.6945
     20.5692    -11.2516     -0.0271     -0.0142     -0.1237     -0.8025
     22.0843    -10.1755     -0.0250     -0.0459     -0.1351     -0.7004
     23.5910     -9.0807     -0.0094     -0.0780     -0.1146     -0.2710
     25.0909     -7.9691     -0.0015     -0.1283     -0.1052     -0.0387
     26.5850     -6.8372     -0.0069     -0.1306     -0.1208     -0.1971
     28.0598     -5.5945     -0.0069     -0.1389     -0.1247     -0.2057
     29.3964     -3.8682     -0.0091     -0.1355     -0.1300     -0.2592
     30.6432     -1.9822     -0.0229     -0.0841     -0.1448     -0.6462
     17.7968    -15.3403      0.0097     -0.0536     -0.0362      0.2453
     19.3562    -14.2859     -0.0216     -0.0501     -0.0819     -0.6376
     20.9040    -13.2178     -0.0475      0.0020     -0.1558     -1.3524
     22.4419    -12.1330     -0.0271     -0.0215     -0.1529     -0.7700
     23.9714    -11.0298     -0.0140     -0.0583     -0.1295     -0.3973
     25.4941     -9.9089     -0.0070     -0.0904     -0.1222     -0.2030
     27.0118     -8.7653     -0.0106     -0.0911     -0.1384     -0.3053
     28.5106     -7.5049     -0.0110     -0.1155     -0.1368     -0.3189
     29.8914     -5.8255     -0.0161     -0.0978     -0.1586     -0.4085
     31.1813     -3.9730     -0.0324     -0.0566     -0.1828     -0.8731
     32.4094     -2.0389     -0.0552     -0.0159     -0.1852     -1.5392
    -19.5478    -41.1728      0.0662     -0.0730      0.0798      1.7049
    -17.9522    -40.0637      0.0892     -0.0752      0.1259      2.1524
     19.6461    -16.2829     -0.0069     -0.0403     -0.0482     -0.2086
     21.2158    -15.2047     -0.0438      0.0144     -0.1695     -1.2332
     22.7757    -14.1109     -0.0349      0.0097     -0.1790     -0.9753
     24.3273    -12.9992     -0.0190      0.0052     -0.1540     -0.5346
     25.8722    -11.8687     -0.0087      0.0182     -0.1494     -0.2462
     27.4125    -10.7113     -0.0115      0.0081     -0.1758     -0.3203
     28.9360     -9.4370     -0.0112      0.0049     -0.1617     -0.3221
     30.3616     -7.8024     -0.0292     -0.0394     -0.1224     -0.8393
     31.6953     -5.9884     -0.0630     -0.0441     -0.1093     -1.7798
     32.9668     -4.0891     -0.0784      0.0412     -0.2271     -2.2411
     34.1741     -2.1035     -0.0510     -0.0067     -0.1632     -1.4502
    -18.0812    -42.2351     -0.0218     -0.0399      0.0178     -0.3152
    -16.4679    -41.1330     -0.0317      0.0175     -0.0489     -0.8882
    -14.9181    -40.0064     -0.0092      0.0121     -0.0505     -0.2375
    -11.8109    -37.7871     -0.0382      0.0056     -0.0421      0.3599
    -10.2424    -36.6884     -0.0344     -0.0078     -0.0094      0.2169
     -8.6534    -35.5950      0.0956      0.0016      0.0058     -0.0702
     23.0873    -16.1137     -0.0091      0.0209     -0.0895     -0.2514
     26.2269    -13.8511      0.0023      0.0358     -0.1097      0.0602
     27.7887    -12.6787     -0.0002      0.0165     -0.0835     -0.0081
     30.8037     -9.8011     -0.0100      0.0698     -0.2027     -0.2956
     32.1845     -8.0303     -0.0105     -0.0150     -0.1508     -0.3063
     33.4996     -6.1678     -0.0375      0.0050     -0.1476     -1.0730
     34.7536     -4.2184     -0.0194     -0.0242     -0.1158     -0.5766
    -16.6080    -43.2717     -0.0030     -0.0199      0.0022     -0.3188
    -14.9794    -42.1766     -0.0138      0.0135     -0.0378     -0.4539
    -13.4070    -41.0604     -0.0168      0.0089     -0.0380     -0.4703
    -11.8349    -39.9535     -0.0263      0.0152     -0.0355     -0.6599
    -10.2533    -38.8542     -0.0362      0.0338     -0.0258     -1.0226
     -8.6593    -37.7575     -0.0169      0.0134     -0.0010     -0.4662
     -7.0516    -36.6602      0.0396     -0.0329      0.0538      1.0717
     -5.4565    -35.5549      0.1153     -0.0365      0.0513      1.0140
     37.7014     -2.2487     -0.0480     -0.0265     -0.0706     -1.2732
    -15.1294    -44.2891     -0.0324     -0.0307      0.0353     -0.7076
    -13.4865    -43.2001     -0.0027     -0.0441      0.0318     -0.0247
    -11.8918    -42.0931     -0.0028     -0.0329      0.0102     -0.0589
    -10.2979    -40.9929      0.0357     -0.0599      0.0381      1.0632
     -8.6947    -39.8984      0.0479     -0.0714      0.0605      1.1598
     -7.0780    -38.8062      0.0676     -0.0642      0.0637      0.8840
     -5.4466    -37.7105      0.0286     -0.0417      0.0352      0.5370
     37.1132     -6.5782     -0.0914      0.0460     -0.1171     -2.4695
     38.3311     -4.5065     -0.0651      0.0767     -0.1385     -1.8670
     39.4681     -2.3290     -0.0698      0.0735     -0.1342     -1.9764
    -13.6437    -45.2906      0.0313     -0.0993      0.1111      0.7707
    -11.9873    -44.2070      0.0288     -0.0753      0.0719      0.8862
    -10.3715    -43.1079      0.0403     -0.0627      0.0523      0.7724
     -8.7565    -42.0134      0.0301     -0.0215     -0.0191     -0.9368
     -7.1310    -40.9228      0.0382     -0.0220     -0.0066     -0.3594
     -5.4888    -39.8312     -0.0028      0.0324     -0.0245     -0.8325
     -3.8283    -38.7310      0.0056      0.0038     -0.0130      0.6318
     38.9231     -6.8068     -0.0969      0.0700     -0.1621     -2.4475
     40.1239     -4.6654     -0.1715      0.1615     -0.2170     -4.7625
     41.2401     -2.4163     -0.1206      0.1089     -0.1364     -3.3469
    -12.1500    -46.2791      0.0278     -0.0264      0.0187     -0.2582
    -10.4809    -45.2002      0.0070     -0.0298      0.0242      0.3629
     -8.8450    -44.1077      0.0039      0.0007      0.0036      0.0801
     -7.2090    -43.0175     -0.0144      0.0165     -0.0317      0.1878
     -5.5607    -41.9287     -0.0245     -0.0053     -0.0055      0.3200
     -3.8934    -40.8365     -0.0126      0.0182     -0.0054      0.0116
     39.4804     -9.1589     -0.1068     -0.0445     -0.0773     -0.8716
     40.7366     -7.0522     -0.1100      0.0432     -0.1286     -2.6742
     41.9221     -4.8389     -0.1545      0.0979     -0.1859     -3.8732
     43.0194     -2.5154     -0.1591      0.0377     -0.1331     -3.9108
    -10.6476    -47.2571     -0.0163      0.0168     -0.0382     -0.5058
     -8.9667    -46.1820     -0.0122      0.0429     -0.0289     -0.7180
     -7.3118    -45.0946     -0.0253      0.0077     -0.0253      0.2449
     -5.6549    -44.0073     -0.0195      0.0058     -0.0281      0.0909
     -3.9833    -42.9188      0.0361     -0.0051      0.0030      0.4504
     42.5559     -7.3235     -0.1485     -0.0188     -0.0732     -0.6514
     -9.1363    -48.2265      0.0188      0.0209     -0.0511      0.1894
     -7.4445    -47.1541     -0.0188      0.0211     -0.0369     -0.4034
     -5.7717    -46.0706     -0.0151     -0.0003     -0.0137      0.1614
     -4.0942    -44.9850     -0.0353      0.0034     -0.0112      0.1657
     -7.6166    -49.1889     -0.0344      0.0387     -0.0487     -0.5204
     -5.9148    -48.1184     -0.0558     -0.0052      0.0004      0.4748
     -4.2250    -47.0378      0.1069     -0.0049     -0.0045      0.4324
     -2.5275    -45.9537     -0.0053     -0.0041      0.0051      0.1587
     48.4011     -2.9309     -0.1274     -0.0655     -0.0305     -2.1847
     -6.0891    -50.1458     -0.0198      0.0042     -0.0119     -0.7546
     -4.3779    -49.0765     -0.0396      0.0117     -0.0122      0.7316
     -2.6717    -47.9983     -0.0369     -0.0136     -0.0035     -0.3130
     -0.9538    -46.9162     -0.0004     -0.0029      0.0036      0.1948
     -4.5546    -51.0981     -0.0210     -0.0013     -0.0110     -0.1188
     -2.8340    -50.0294      0.0160     -0.0012      0.0090     -0.1710
     -1.1111    -48.9530     -0.0087     -0.0016     -0.0042     -0.0416
     52.0107     -3.3357     -0.0320     -0.0327     -0.0243     -0.9047
     -3.0138    -52.0466     -0.0105      0.0053     -0.0008      0.2599
     -1.2836    -50.9776     -0.0013     -0.0106     -0.0019     -0.3058
     51.5603     -9.3712     -0.1070      0.0228      0.0042     -2.9598
     52.7576     -6.5918     -0.0855      0.0135     -0.0032     -0.7897
     -1.4679    -52.9917     -0.0401     -0.0072     -0.0070     -0.2608
      0.2728    -51.9213     -0.0343      0.0018      0.0003      0.1810
      2.0324    -50.8441     -0.0810      0.0009     -0.0080      0.4635
     54.5354     -7.0343     -0.0475      0.0095     -0.0069     -0.4448
     55.6100     -3.8680      0.0173     -0.0199     -0.0234     -0.0561
      0.0819    -53.9337     -0.0264      0.0047     -0.0094      0.5170
      1.8341    -52.8606     -0.0752      0.0018     -0.0079     -0.1465
      3.6137    -51.7804      0.0101      0.0039     -0.0009      0.1197
     57.4020     -4.1465      0.0619     -0.0056     -0.0059     -0.4247
      1.6341    -54.8728     -0.0502     -0.0031     -0.0016      0.0709
      3.3987    -53.7959      0.0118      0.0005     -0.0035      0.2320
      5.1988    -52.7131     -0.0067      0.0011      0.0018     -0.1870
      3.1877    -55.8089      0.0140      0.0105      0.0006      0.3685
      4.9666    -54.7264     -0.0004      0.0060      0.0009     -0.0218
      4.7420    -56.7401      0.0255      0.0097      0.0137      0.1776
      6.2930    -57.6667      0.0964     -0.0019      0.0247     -0.1517
     64.8268    -16.7974      0.0123      0.0986      0.0257     -0.0523
     65.8556    -23.4726      0.0179      0.1023      0.0160      0.1881
     69.3510    -27.3759      0.0553      0.4169      0.0231     -0.1196
     69.8755    -24.1198      0.1366      0.2384      0.0510     -0.0558
     61.2557    -44.2571      0.2125      0.4129      0.0368      0.1579
     62.9801    -42.5616      0.1749      0.2361      0.0265      0.0706
     66.3431    -38.4783      0.1093      0.2751     -0.0431     -2.7126
     67.7668    -35.8743      0.0849      0.6598      0.0096     -0.1557
     69.4268    -32.9151      0.0741      0.2327      0.0092     -0.1047
     70.9228    -29.7658      0.1688      0.1429      0.0242     -0.1161
     72.4462    -25.8865      0.1201      0.3725      0.0299     -0.0573
     73.7555    -21.3333      0.0958      0.4082      0.0484      0.0337
     62.3993    -44.6652      0.0588      0.6920      0.0190     -0.0944
     64.0306    -44.6566      0.1217      0.5416      0.0073     -0.0755
     65.7717    -43.0351      0.1090      0.5465      0.0025     -0.1145
     67.7535    -40.9219      0.0333      0.6304     -0.0033     -0.1010
     69.3800    -38.6553      0.0456      0.4595     -0.0003     -0.0778
     70.6633    -35.0991      0.0538      0.2327     -0.0026     -0.0286
     72.6342    -32.6123      0.0551      0.1761     -0.0012     -0.0155
     73.9811    -28.5785      0.0598      0.0668     -0.0009     -0.0632
     75.0663    -23.8896      0.0523      0.3064      0.0229     -0.0611
     47.6010    -55.6689      0.2181     -0.0222     -0.0103      0.7154
     62.2363    -47.5215      0.0914      0.5721      0.0463     -0.1261
     63.8745    -47.4526      0.0227      0.7623      0.0239     -0.1863
     65.6133    -45.7786      0.0307      0.7384      0.0131     -0.1708
     67.2581    -44.6710      0.0158      0.8586      0.0104     -0.1692
     68.9863    -42.2036      0.0113      0.7832     -0.0005     -0.0790
     70.6568    -40.2071      0.0164      0.5571      0.0001     -0.0282
     72.2223    -38.2056      0.0176      0.1641     -0.0035      0.0117
     73.7864    -34.7948      0.0121     -0.0885     -0.0105      0.0223
     75.2042    -31.3358      0.0144     -0.0744     -0.0175     -0.0053
     76.4584    -27.1750      0.0201      0.1353     -0.0108     -0.1147
     49.0215    -58.0128      0.1338     -0.0080      0.0126      0.6089
     52.7092    -56.6506      0.1429      0.0257      0.0102     -0.0258
     63.5530    -51.2885      0.0755     -0.0740     -0.0077      0.1613
     65.4009    -48.8952      0.0334      0.5380      0.0236     -0.2133
     67.0368    -49.0012     -0.0299      0.5540      0.0376     -0.1452
     68.7560    -47.3151     -0.0197      1.0086      0.0385     -0.2176
     70.4505    -45.8157      0.0093      1.0260      0.0146     -0.1681
     72.1391    -42.8077      0.0049      0.7761      0.0005     -0.0642
     73.7170    -42.0105     -0.0055      0.2816     -0.0021     -0.0016
     75.3215    -38.6538     -0.0109     -0.1473     -0.0144      0.0429
     76.8651    -34.5692      0.0006     -0.1529     -0.0277      0.0107
     78.3031    -30.4608      0.0198      0.1478     -0.0261     -0.1260
     79.3968    -24.6342      0.0191      0.2165      0.0137     -0.2663
     50.3410    -60.4898      0.1197     -0.0326     -0.0106      0.1374
     52.1808    -59.9468      0.0498     -0.0216     -0.0158      0.0694
     66.9035    -52.7527     -0.0192      0.0301      0.0131      0.3303
     68.3814    -52.6220     -0.0370      0.1979      0.0236      0.1604
     71.8423    -49.2234     -0.0246      0.8468      0.0297     -0.1745
     73.5304    -47.2868     -0.0239      0.8877      0.0069     -0.1305
     75.1292    -46.5328     -0.0277      0.4068     -0.0017     -0.0341
     76.7777    -43.3567     -0.0233     -0.1422     -0.0201      0.0509
     78.3736    -39.4297     -0.0043     -0.2295     -0.0384     -0.0204
     79.8056    -35.4058      0.0072     -0.0439     -0.0340     -0.2387
     80.9898    -29.3551      0.0215      0.1402     -0.0081     -0.3701
     44.2770    -64.4023      0.1658     -0.0316      0.0229      5.1945
     46.0936    -64.1310      0.1074     -0.0469     -0.0183      0.7430
     49.7421    -63.4943      0.0086     -0.0834     -0.0198      1.6262
     51.5729    -63.1105      0.0031     -0.0980     -0.0323      0.0797
     53.4066    -62.6760      0.0678     -0.0746     -0.0292     -0.7561
     55.2433    -62.1814      0.0693     -0.1485     -0.0259     -0.5787
     57.0835    -61.6190      0.0079     -0.1065     -0.0149     -0.8585
     73.1281    -53.9502     -0.0671      0.0565      0.0139      0.1189
     74.8444    -52.1499     -0.1001      0.6930      0.0046     -0.1604
     76.5689    -49.3265     -0.0748      0.1484     -0.0089      0.0128
     78.1222    -49.1567     -0.0629     -0.3114     -0.0226      0.0624
     79.3858    -46.4596     -0.0456     -0.5720     -0.0486      0.1047
     81.0869    -41.7937     -0.0363     -0.4127     -0.0500     -0.0871
     82.5828    -35.3682      0.0092      0.0444     -0.0140     -0.4406
     45.4586    -66.7982      0.0087     -0.0640     -0.0473      0.1566
     47.2642    -66.6077     -0.0367     -0.0819     -0.0359     -0.2708
     49.0763    -66.3943     -0.1189     -0.0948     -0.0450     -0.2205
     50.8943    -66.1519     -0.0198     -0.1349     -0.0493     -0.3517
     52.7176    -65.8765      0.0562     -0.1640     -0.0472     -0.5601
     54.5462    -65.5622      0.0707     -0.1508     -0.0355     -0.3297
     58.2231    -64.7923      0.0383     -0.2582     -0.0482     -1.1263
     76.0340    -57.7723     -0.2632      0.0104     -0.0194     -0.1128
     77.7836    -55.6088     -0.1404     -0.0598     -0.0153      0.0213
     79.2572    -55.9968     -0.1398     -0.3461     -0.0220      0.0858
     80.5938    -54.7172     -0.1829     -0.8949     -0.0679      0.1806
     44.7559    -69.3949     -0.0157     -0.0927     -0.0642      0.0644
     46.5430    -69.3029     -0.0822     -0.1183     -0.0727     -0.3094
     50.1413    -69.0814      0.0322     -0.1981     -0.0675     -0.3798
     51.9519    -68.9453      0.0899     -0.2098     -0.0687     -0.9807
     53.7696    -68.7885      0.0776     -0.2888     -0.0740     -0.8159
     55.5946    -68.6062      0.0168     -0.2951     -0.0787     -1.0661
     57.4276    -68.3949      0.0388     -0.2498     -0.0675     -0.8879
     63.0025    -67.5011      0.0537     -0.1442     -0.0243     -1.3541
     64.8734    -67.0168     -0.0263     -0.3847     -0.0438     -0.7026
     66.7343    -66.2883     -0.0322     -0.2285     -0.0276     -0.2490
     77.0497    -64.3670     -0.2386     -0.2484     -0.0261     -0.0240
     78.2591    -65.8240     -0.1779     -0.7924     -0.0407      0.1981
     80.4880    -62.1277     -0.2300      0.3517     -0.0717     -1.7621
     82.0211    -66.3352     -0.1203      0.1842     -0.0498     -1.8317
     42.1886    -71.9266      0.1603     -0.1407      0.0482      3.0896
     43.9513    -71.9239     -0.0269     -0.1201     -0.0717     -0.6295
     45.7237    -71.9198     -0.0571     -0.1555     -0.0821     -0.3213
     47.5059    -71.9136     -0.0113     -0.1684     -0.0818     -0.7024
     49.2975    -71.9041      0.0118     -0.2106     -0.0785     -0.5942
     51.0979    -71.8897      0.1010     -0.2519     -0.0757     -0.6681
     52.9065    -71.8695      0.0936     -0.3130     -0.0883     -0.8771
     54.7229    -71.8419      0.0322     -0.3360     -0.1062     -1.8905
     56.5472    -71.8049     -0.0087     -0.3531     -0.1003     -1.8724
     58.3806    -71.7579      0.0144     -0.0630     -0.0305     -1.8078
     60.2263    -71.6972      0.0551     -0.0878      0.0317     -0.7745
     63.9621    -71.4647     -0.0043     -0.3788      0.0060      1.0380
     65.8433    -71.2215     -0.0215     -0.0427      0.0263      0.4166
     67.7167    -70.7911     -0.0471     -0.2667      0.0186      0.8555
     69.4165    -71.0458     -0.0338     -0.2476     -0.0363     -1.0108
     78.0397    -77.0728     -0.2138     -0.1802     -0.0235      0.0479
     80.3530    -75.9886     -0.1327     -0.4346     -0.0280      0.1332
     81.8157    -77.4887     -0.0736     -0.4205     -0.0210      0.0354
    -26.7278     32.7031      0.0236      0.0754      0.0481     -0.1723
    -29.2046     30.5122      0.0118      0.1106      0.0198     -1.9532
    -28.9550     31.4771      0.0535      0.0519      0.0720      0.5284
    -27.9961     31.5468      0.0924      0.0748      0.0579      1.5037
    -27.2465     30.8369      0.1879      0.0472      0.0529     -0.4697
    -26.9912     31.7729      0.0891      0.0602      0.0782      1.0765
    -25.9754     32.0987      0.0168      0.0752      0.0449      0.2762
    -25.2284     31.5276      0.0445      0.0827      0.0629      0.7504
    -24.9838     32.4800     -0.1012      0.1919     -0.0661     -2.7465
    -24.0071     32.9210     -0.1168      0.2456     -0.1218     -3.7858
    -23.2738     32.3995     -0.0798      0.2012     -0.0906     -1.4024
    -31.5069     28.3380     -0.1656      0.1479     -0.0251     -2.4216
    -31.2924     29.3742     -0.0602      0.1373     -0.0168     -2.0270
    -30.3660     29.4547      0.0291      0.0907      0.0577     -0.4436
    -29.6373     28.5421      0.0686      0.0210      0.0713      2.1899
    -29.4292     29.5307      0.0177      0.1057      0.0285     -1.3265
    -28.4754     29.6503      0.2066     -0.0008      0.1281      3.7095
    -27.7075     28.9335      0.1499     -0.0609      0.1660      3.3822
    -27.4878     29.8913      0.1967      0.0147      0.1177      2.8516
    -26.4831     30.2200      0.1038     -0.0044      0.1306      2.2085
    -25.7197     29.6366      0.1024     -0.0280      0.1150      3.0154
    -25.4745     30.5822      0.1222      0.0006      0.0878      2.9879
    -24.4828     30.9797      0.0182      0.1017      0.0054      0.2512
    -23.7368     30.4468      0.0429      0.0892      0.0074      1.0426
    -23.5037     31.4178     -0.0790      0.2249     -0.0902     -2.2595
    -22.5445     31.8734     -0.0582      0.1785     -0.0754     -2.0035
    -21.8211     31.3332     -0.0491      0.1906     -0.0980     -1.7738
    -32.6621     27.1828     -0.1829      0.2375     -0.1118     -4.6963
    -31.9361     26.2526     -0.0912      0.1705     -0.0433     -2.0988
    -31.7187     27.2965     -0.1741      0.0982      0.0173     -0.3541
    -30.7778     27.4155      0.0535      0.0360      0.0735      2.2336
    -30.0395     26.5405      0.0378     -0.0062      0.1126      1.6948
    -29.8357     27.5442      0.0552      0.0532      0.0668      1.4117
    -28.8831     27.7089      0.1537     -0.0878      0.2029      3.6514
    -28.1094     26.9906      0.0443     -0.0775      0.1658      1.8407
    -27.9110     27.9656      0.1633     -0.0996      0.2149      3.8409
    -26.1524     27.7082      0.1013     -0.0828      0.1426      2.7895
    -25.9458     28.6777      0.0987     -0.0419      0.1591      2.3087
    -24.9584     29.0722      0.1121     -0.0677      0.1445      3.1755
    -24.1979     28.5233      0.0831     -0.0287      0.0833      2.3665
    -23.9689     29.4836      0.0902     -0.0047      0.0716      2.4115
    -22.9936     29.9092      0.0025      0.0867      0.0328     -0.1430
    -22.2564     29.3602     -0.0039      0.1115     -0.0401     -0.5324
    -22.0348     30.3393     -0.0522      0.1873     -0.0823     -1.9109
    -21.0999     30.7906     -0.0563      0.1869     -0.0974     -2.0368
    -20.3793     30.2496     -0.0346      0.1536     -0.0995     -1.5348
    -34.0625     24.9011     -0.2172      0.1805     -0.1000     -5.4611
    -33.1051     25.0519     -0.1855      0.2909     -0.1823     -5.1067
    -32.3614     24.1519     -0.1915      0.2766     -0.1574     -5.2030
    -32.1505     25.2046     -0.0841      0.1673     -0.0347     -2.0852
    -31.1973     25.3623      0.0160      0.0524      0.0728      0.6469
    -30.4423     24.5210      0.0013      0.0705      0.0522      0.3862
    -30.2428     25.5328      0.0385      0.0118      0.1010      1.2910
    -29.2810     25.7376      0.0282     -0.0396      0.1801      1.4919
    -28.5022     25.0278      0.0318      0.0201      0.1116      0.9199
    -28.3073     26.0112      0.0249     -0.0480      0.1489      0.9209
    -27.3284     26.3519      0.0556     -0.0831      0.1933      1.6765
    -26.5463     25.7551      0.0433     -0.0566      0.1437      1.3864
    -26.3512     26.7334      0.1046     -0.1250      0.2061      2.8014
    -25.3778     27.1371      0.1047     -0.1502      0.2316      2.6456
    -24.6075     26.5762      0.0869     -0.0873      0.1618      2.4483
    -24.4082     27.5531      0.0754     -0.0333      0.0823      1.9218
    -23.4423     27.9708      0.0532     -0.0029      0.0635      1.3913
    -22.6893     27.4161      0.0387      0.0421      0.0271      0.7287
    -22.4776     28.3880      0.0381      0.0388      0.0113      0.9367
    -21.5200     28.8131     -0.0159      0.1295     -0.0528     -0.8556
    -20.7819     28.2720      0.0092      0.0971     -0.0429     -0.1466
    -20.5755     29.2519     -0.0307      0.1426     -0.0644     -1.2411
    -19.6551     29.7145     -0.0112      0.1008     -0.0583     -0.7798
    -18.9267     29.1884      0.0052      0.0597     -0.0537     -0.2936
    -33.5367     22.8994     -0.1705      0.2261     -0.1489     -4.8093
    -32.7651     22.0317     -0.1643      0.1730     -0.1364     -4.7121
    -32.5675     23.0945     -0.1708      0.2172     -0.1166     -4.7943
    -31.6020     23.2935     -0.0186      0.0948     -0.0129     -0.4690
    -30.8257     22.4829     -0.0229      0.0944     -0.0233     -0.6444
    -30.6369     23.5046      0.0021      0.0793      0.0457      0.4275
    -29.6679     23.7457      0.0289      0.0355      0.0829      0.8616
    -28.8773     23.0463      0.0194      0.0343      0.0644      0.7264
    -28.6924     24.0397      0.0274      0.0071      0.1065      0.9879
    -27.7139     24.3882      0.0125     -0.0191      0.1183      0.4819
    -26.9236     23.7876      0.0163     -0.0145      0.1098      0.5335
    -26.7374     24.7734      0.0380     -0.0695      0.1648      1.2757
    -25.7659     25.1793      0.0677     -0.1095      0.1717      1.9089
    -24.9883     24.6119      0.0476     -0.0806      0.1511      1.0943
    -24.8005     25.5956      0.0636     -0.0833      0.1389      1.7801
    -23.8414     26.0159      0.0329     -0.0353      0.0803      0.8776
    -23.0768     25.4592      0.0226     -0.0210      0.0645      0.5342
    -22.8872     26.4393      0.0334     -0.0000      0.0421      0.8412
    -21.9361     26.8664      0.0221      0.0428      0.0066      0.5597
    -21.1819     26.3240      0.0138      0.0359     -0.0095      0.2441
    -20.9865     27.2985      0.0132      0.0576     -0.0304      0.0758
    -20.0412     27.7389      0.0018      0.0916     -0.0520     -0.3672
    -19.2987     27.2126      0.0105      0.0407     -0.0413     -0.0180
    -19.1070     28.1930      0.0055      0.0666     -0.0515     -0.2655
    -18.1960     28.6690      0.0130      0.0216     -0.0482     -0.0130
    -17.4638     28.1545     -0.0030      0.0042     -0.0488     -0.3223
    -33.9275     20.7232     -0.0633      0.0891     -0.0471     -1.8469
    -33.1319     19.8801     -0.0597      0.0661     -0.0395     -1.7547
    -32.9522     20.9609     -0.1319      0.1280     -0.0963     -3.7755
    -31.9795     21.2025     -0.0294      0.0617     -0.0438     -0.7791
    -31.1821     20.4170     -0.0304      0.0465     -0.0540     -0.7705
    -31.0074     21.4543     -0.0092      0.0671     -0.0101     -0.2120
    -30.0334     21.7303      0.0333      0.0246      0.0678      1.1149
    -29.2297     21.0393      0.0451     -0.0061      0.0855      1.4235
    -29.0565     22.0465      0.0352      0.0194      0.0763      1.1626
    -28.0789     22.4059      0.0589     -0.0201      0.1317      1.8292
    -27.2792     21.8001      0.0648     -0.0287      0.1380      1.9887
    -27.1042     22.7968      0.0118     -0.0145      0.1171      0.4702
    -26.1346     23.2060      0.0244     -0.0309      0.1236      0.7601
    -25.3476     22.6336      0.0217     -0.0215      0.1119      0.7080
    -25.1708     23.6248      0.0434     -0.0879      0.1464      1.0812
    -24.2128     24.0486      0.0313     -0.0727      0.1000      0.8834
    -23.4377     23.4911      0.0454     -0.0773      0.0964      1.2299
    -23.2601     24.4765      0.0530     -0.0572      0.0931      1.1026
    -22.3119     24.9090      0.0578     -0.0425      0.0657      1.5428
    -21.5462     24.3658      0.0523     -0.0342      0.0391      1.4503
    -21.3676     25.3463      0.0250      0.0110     -0.0058      0.6030
    -20.4265     25.7887      0.0202      0.0343     -0.0249      0.4260
    -19.6703     25.2592      0.0163      0.0376     -0.0440      0.2210
    -19.4883     26.2365      0.0067      0.0452     -0.0526     -0.1388
    -18.5549     26.6915      0.0095      0.0317     -0.0533     -0.1396
    -17.8095     26.1751      0.0088      0.0313     -0.0670      0.0388
    -17.6318     27.1583      0.0114      0.0151     -0.0550      0.1318
    -16.7300     27.6443     -0.0030     -0.0002     -0.0447      0.1298
    -15.9944     27.1382      0.0038      0.0133     -0.0737     -0.0764
    -33.3084     18.7892     -0.0304      0.0431     -0.0196     -0.8709
    -32.3286     19.0750     -0.0081     -0.0222     -0.0280     -0.2317
    -31.5165     18.3110     -0.0055     -0.0277      0.0118     -0.1460
    -31.3514     19.3695     -0.0224      0.0448     -0.0428     -0.5683
    -30.3745     19.6818      0.0091      0.0131      0.0041      0.3470
    -29.5598     18.9966      0.0013      0.0282     -0.0103      0.1138
    -29.3972     20.0230      0.0456      0.0092      0.0771      1.4479
    -28.4211     20.3969      0.0557      0.0090      0.1026      1.6565
    -27.6123     19.7851      0.0545      0.0117      0.1056      1.6393
    -27.4485     20.7966      0.0685     -0.0241      0.1481      2.0824
    -26.4809     21.2126      0.0589     -0.0051      0.1410      1.8171
    -25.6843     20.6356      0.0574     -0.0168      0.1342      1.6605
    -25.5187     21.6375      0.0251     -0.0114      0.1168      0.8122
    -24.5618     22.0678      0.0308     -0.0179      0.1037      0.9403
    -23.7763     21.5092      0.0398     -0.0329      0.0902      1.1682
    -23.6098     22.5022      0.0535     -0.0606      0.0861      1.4915
    -22.6622     22.9404      0.0664     -0.0761      0.0921      1.8183
    -21.8859     22.3964      0.0489     -0.0456      0.0740      1.4072
    -21.7189     23.3826      0.0364     -0.0283      0.0279      0.9048
    -20.7798     23.8290      0.0215      0.0024     -0.0158      0.5975
    -20.0125     23.2976      0.0225      0.0185     -0.0354      0.5387
    -19.8446     24.2796      0.0263      0.0246     -0.0431      0.5552
    -18.9130     24.7350      0.0198      0.0263     -0.0582      0.2693
    -18.1547     24.2154      0.0129      0.0296     -0.0746      0.1255
    -17.9852     25.1955      0.0030      0.0350     -0.0789     -0.1777
    -17.0627     25.6630      0.0051      0.0300     -0.0707      0.0382
    -16.3142     25.1550      0.0075      0.0441     -0.0875     -0.0945
    -16.1501     26.1412      0.0094      0.0439     -0.0758     -0.2314
    -15.2567     26.6358      0.0042      0.0309     -0.0795     -0.2306
    -14.5168     26.1366     -0.0227      0.0719     -0.0982     -0.9507
    -30.6966     17.5897     -0.0140     -0.0664      0.0131     -0.3700
    -29.7179     17.9587     -0.0075      0.0368     -0.0245     -0.1306
    -28.7422     18.3515     -0.0189      0.0417     -0.0261     -0.4817
    -27.9252     17.7334     -0.0169      0.0500     -0.0307     -0.4184
    -27.7710     18.7645      0.0477      0.0255      0.0856      1.4364
    -26.8051     19.1914      0.0418      0.0366      0.0780      1.2630
    -25.9995     18.6100      0.0428      0.0270      0.0816      1.2939
    -25.8444     19.6268      0.0567      0.0051      0.1205      1.7536
    -24.8887     20.0673      0.0509      0.0167      0.1215      1.4908
    -24.0931     19.5075      0.0421      0.0166      0.0848      1.3325
    -23.9374     20.5113      0.0132      0.0009      0.0602      0.4157
    -22.9903     20.9578      0.0110      0.0027      0.0345      0.3485
    -22.2036     20.4128     -0.0034      0.0149      0.0189      0.0774
    -22.0474     21.4067      0.0084     -0.0066     -0.0035      0.2772
    -21.1089     21.8582     -0.0117      0.0172     -0.0451     -0.2135
    -20.3311     21.3250     -0.0240      0.0297     -0.0613     -0.5391
    -20.1745     22.3129     -0.0172      0.0441     -0.0966     -0.5931
    -19.2443     22.7711     -0.0178      0.0461     -0.0973     -0.5677
    -18.4752     22.2492     -0.0181      0.0461     -0.1161     -0.5376
    -18.3179     23.2335      0.0050      0.0302     -0.0910     -0.0755
    -17.3953     23.7003     -0.0010      0.0321     -0.0972     -0.2524
    -16.6346     23.1892     -0.0040      0.0334     -0.0999     -0.1794
    -16.4768     24.1721     -0.0037      0.0445     -0.0980     -0.2440
    -15.5640     24.6506      0.0010      0.0531     -0.0834     -0.0086
    -14.8122     24.1495     -0.0240      0.0808     -0.1091     -0.6672
    -14.6609     25.1385     -0.0228      0.0798     -0.1073     -0.6549
    -13.7748     25.6403     -0.0410      0.0922     -0.1161     -1.2696
    -13.0305     25.1466     -0.0378      0.1135     -0.1208     -1.2092
    -28.0755     16.6911     -0.0099      0.0353     -0.0212     -0.2757
    -27.1098     17.1336     -0.0006      0.0796     -0.0247      0.0113
    -26.2956     16.5479      0.0027      0.0668     -0.0134      0.0858
    -26.1497     17.5840      0.0525      0.0557      0.0624      1.0099
    -25.1945     18.0392      0.0594      0.0103      0.0777      1.7393
    -24.3890     17.4786      0.0551      0.0186      0.0689      1.6074
    -24.2436     18.4969      0.0358      0.0346      0.0670      1.0543
    -23.2968     18.9554      0.0261      0.0395      0.0477      0.7235
    -22.4998     18.4090      0.0115      0.0564      0.0158      0.3397
    -22.3543     19.4139     -0.0278      0.0624     -0.0474     -0.7360
    -21.4162     19.8729     -0.0394      0.0726     -0.0793     -0.9193
    -20.6285     19.3369     -0.0417      0.0859     -0.1011     -1.1439
    -20.4824     20.3333     -0.0344      0.0699     -0.1091     -0.9984
    -19.5528     20.7962     -0.0390      0.0868     -0.1277     -1.1982
    -18.7739     20.2716     -0.0262      0.0692     -0.1203     -0.6469
    -18.6271     21.2621     -0.0110      0.0372     -0.1049     -0.4399
    -17.7052     21.7316     -0.0033      0.0300     -0.1051     -0.2297
    -16.9344     21.2179     -0.0002      0.0246     -0.1100     -0.2460
    -16.7871     22.2047      0.0023      0.0248     -0.1082     -0.3026
    -15.8727     22.6818      0.0011      0.0294     -0.1108     -0.3271
    -15.1097     22.1778     -0.0167      0.0559     -0.1235     -0.7590
    -14.9627     23.1636     -0.0282      0.0660     -0.1173     -0.3710
    -14.0587     23.6515     -0.0363      0.0858     -0.1367     -0.9255
    -13.3036     23.1561     -0.0435      0.0702     -0.0981     -0.4392
    -13.1639     24.1476     -0.0462      0.0688     -0.0872     -0.9458
    -12.2839     24.6553     -0.0439      0.0864     -0.0821     -1.0266
    -11.5352     24.1660     -0.0033      0.0251     -0.0425     -0.4634
    -26.4387     15.5011      0.0016      0.0644     -0.0428      0.0517
    -25.4817     15.9757      0.0047      0.0645     -0.0130      0.1280
    -24.6664     15.4164      0.0072      0.0652     -0.0200      0.2007
    -24.5296     16.4518      0.0537      0.0286      0.0378      1.5232
    -23.5822     16.9261      0.0510      0.0241      0.0328      1.4528
    -22.7747     16.3771      0.0455      0.0886     -0.0042      0.7175
    -22.6398     17.3971      0.0163      0.0652     -0.0104      0.4879
    -21.7024     17.8660      0.0094      0.0543     -0.0209      0.1930
    -20.9054     17.3255      0.0062      0.0511     -0.0281      0.1405
    -20.7695     18.3347     -0.0128      0.0426     -0.0577     -0.2618
    -19.8407     18.8047     -0.0057      0.0388     -0.0641     -0.0981
    -19.0527     18.2765     -0.0076      0.0515     -0.0821     -0.2406
    -18.9157     19.2767     -0.0256      0.0591     -0.1111     -0.6810
    -17.9944     19.7511     -0.0179      0.0500     -0.1088     -0.5363
    -17.2145     19.2344     -0.0252      0.0558     -0.1105     -0.8013
    -17.0768     20.2281     -0.0256      0.0602     -0.1262     -0.8351
    -16.1627     20.7078     -0.0250      0.0588     -0.1330     -0.8894
    -15.3902     20.2009     -0.0344      0.0517     -0.1152     -0.7259
    -15.2521     21.1906     -0.0268      0.0355     -0.1099     -0.8780
    -14.3455     21.6768     -0.0362      0.0461     -0.1217     -0.8292
    -13.5802     21.1785     -0.0280      0.0274     -0.0768     -0.4957
    -13.4432     22.1673     -0.0235      0.0286     -0.0566     -0.1093
    -12.5469     22.6632     -0.0296      0.0487     -0.0666     -0.8311
    -11.7888     22.1726      0.0055      0.0011     -0.0145     -0.5118
    -11.6593     23.1663      0.0047      0.0203     -0.0191     -0.5814
    -10.7842     23.6787      0.0272     -0.0303      0.0031      0.1635
    -10.0312     23.1932      0.0309     -0.0502      0.0219      0.4949
    -23.8496     14.8648      0.0024      0.0605     -0.0531      0.0643
    -22.9053     15.3481      0.0238      0.0192      0.0023      0.7015
    -21.9685     15.8279      0.0133      0.0505     -0.0117      0.4481
    -21.1646     15.2809      0.0174      0.0409     -0.0026      0.5598
    -21.0367     16.3080      0.0328      0.0077      0.0156      0.9227
    -20.1090     16.7885      0.0393      0.0209      0.0054      1.0331
    -19.3128     16.2557      0.0229      0.0260      0.0123      0.3675
    -19.1850     17.2698     -0.0289      0.0600     -0.0839     -0.9527
    -18.2646     17.7523     -0.0359      0.0544     -0.0829     -1.0748
    -17.4764     17.2314     -0.0249      0.0473     -0.0741     -0.8804
    -17.3477     18.2359     -0.0011      0.0383     -0.0594     -0.2357
    -16.4341     18.7210     -0.0004      0.0349     -0.0625     -0.2081
    -15.6535     18.2105     -0.0163      0.0338     -0.0738     -0.4452
    -15.5239     19.2079     -0.0489      0.0509     -0.1147     -1.2059
    -14.6170     19.6968     -0.0505      0.0729     -0.1414     -2.2398
    -13.8434     19.1953     -0.0741      0.0226     -0.0709     -0.7027
    -13.7136     20.1883     -0.0869      0.0101     -0.0579     -0.6805
    -12.8140     20.6828     -0.0814      0.0172     -0.0407     -0.8858
    -12.0468     20.1895     -0.0458     -0.0050     -0.0196     -0.5049
    -11.9187     21.1811      0.0076     -0.0071     -0.0030     -0.4727
    -11.0291     21.6841      0.0203     -0.0243      0.0395     -0.0367
    -10.2681     21.1977      0.0283     -0.0379      0.0095      0.5182
    -10.1474     22.1932      0.0352     -0.0292      0.0168     -0.1591
     -9.2762     22.7095      0.0370     -0.0477      0.0150      0.4721
     -8.5191     22.2274      0.0148     -0.0298     -0.0076     -0.2560
    -21.2926     14.2441      0.0376     -0.0061     -0.0318      1.0798
    -20.3619     14.7392      0.0408      0.0223      0.0011      0.5106
    -19.5594     14.2032      0.0397     -0.0031      0.0165      1.2103
    -19.4369     15.2333      0.0328     -0.0247      0.0474      0.7447
    -18.5167     15.7265      0.0309     -0.0322      0.0529      0.8169
    -17.7219     15.1993      0.0339     -0.0155      0.0493      0.8241
    -17.6009     16.2196      0.0284     -0.0179      0.0117      0.2922
    -16.6886     16.7133      0.0445     -0.0304      0.0316      0.4673
    -15.9014     16.1978      0.0532     -0.0454      0.0622      1.0145
    -15.7792     17.2075      0.0558     -0.0099      0.0213      0.4030
    -14.8729     17.7025      0.0555     -0.0180      0.0347      0.5782
    -14.0924     17.1972      0.0264      0.0129     -0.0325     -0.1903
    -13.9695     18.1987     -0.0589      0.0163     -0.0309     -0.6001
    -13.0693     18.6965     -0.0686      0.0142     -0.0406     -0.8386
    -12.2947     18.2003     -0.0249     -0.0014     -0.0172     -0.0177
    -12.1722     19.1963     -0.0048     -0.0238      0.0195      0.1791
    -11.2787     19.6986      0.0274     -0.0316      0.0148      0.1759
    -10.5096     19.2102      0.0484     -0.0507      0.0302      1.0968
    -10.3895     20.2040      0.0550     -0.0258      0.0133      0.0505
     -9.5055     20.7133      0.0608     -0.0684      0.0528      1.9083
     -8.7415     20.2308      0.0599     -0.0316     -0.0073     -0.0149
     -8.6285     21.2273      0.0456     -0.0374      0.0339      0.4989
     -7.7602     21.7467      0.0283     -0.0223     -0.0154     -0.3672
     -6.9995     21.2675      0.0344     -0.0228     -0.0299     -0.0480
    -19.6861     13.1678      0.0514     -0.0362      0.0088      1.4073
    -18.7582     13.6676      0.0441     -0.0309      0.0375      1.2412
    -17.9643     13.1286      0.0487     -0.0386      0.0338      1.3971
    -17.8411     14.1691      0.0520     -0.0695      0.0992      0.9891
    -16.9293     14.6742      0.0598     -0.0860      0.1281      1.3890
    -16.1387     14.1530      0.0529     -0.0694      0.1010      1.5277
    -16.0208     15.1799      0.0295     -0.0119      0.0308      0.1711
    -15.1152     15.6848      0.0263     -0.0165      0.0356      0.7791
    -14.3300     15.1746      0.0293     -0.0134      0.0573      0.8798
    -14.2123     16.1896      0.0520      0.0038      0.0001     -0.4661
    -13.3120     16.6947      0.0386     -0.0287      0.0187      1.4161
    -12.5317     16.1957      0.0444     -0.0285      0.0397      0.8925
    -12.4144     17.2004      0.0042     -0.0170      0.0080     -0.1974
    -11.5195     17.7071      0.0300     -0.0378      0.0282     -0.1644
    -10.7434     17.2170      0.0482     -0.0374      0.0274     -0.1580
    -10.6277     18.2148      0.0652     -0.0648      0.0275      1.6945
     -9.7394     18.7242      0.0784     -0.0339      0.0104     -0.1538
     -8.9679     18.2405      0.0819     -0.0364      0.0180      0.4677
     -8.8553     19.2357      0.0786     -0.0170     -0.0137     -0.1785
     -7.9761     19.7500      0.0717     -0.0327      0.0072      0.1947
     -7.2093     19.2707      0.0716     -0.0124     -0.0180     -0.1046
     -7.1030     20.2678      0.0553     -0.0074     -0.0489     -0.5735
     -6.2371     20.7894      0.0443     -0.0034     -0.0543     -0.2692
     -5.4732     20.3124      0.0247      0.0031     -0.0590     -0.4389
    -18.1036     12.0789      0.0240     -0.0694      0.0393      0.6781
    -17.1755     12.5999      0.0161     -0.0529      0.0457      0.4589
    -16.3842     12.0768      0.0172     -0.0414      0.0246      0.4977
    -16.2581     13.1177      0.0995     -0.1671      0.1685      2.6377
    -15.3501     13.6339      0.1034     -0.0573      0.0816      2.9661
    -14.5646     13.1180      0.1147     -0.1696      0.1833      3.3227
    -14.4468     14.1509      0.1198     -0.0704      0.0846      3.2459
    -13.5460     14.6683      0.1443     -0.0608      0.0504      2.3561
    -12.7618     14.1679      0.1519     -0.1984      0.2320      4.0708
    -12.6472     15.1851      0.0527     -0.0417      0.0330      0.7414
    -11.7507     15.7010      0.0502     -0.0665      0.0615      0.5579
    -10.9684     15.2108      0.0696     -0.0847      0.0968      0.5187
    -10.8569     16.2159      0.0862     -0.0984      0.0519      2.9038
     -9.9661     16.7301      0.1072     -0.1109      0.1057      1.5261
     -9.1873     16.2459      0.1199     -0.0949      0.0815      1.6100
     -9.0787     17.2441      0.1142      0.0095      0.0396      0.1883
     -8.1952     17.7587      0.1176     -0.0154     -0.0005      0.0904
     -7.4212     17.2787      0.1109     -0.0007     -0.0274     -0.0679
     -7.3158     18.2747      0.0827     -0.0104     -0.0271     -0.3665
     -6.4411     18.7926      0.0737     -0.0049     -0.0300      0.1991
     -5.6718     18.3155      0.0171     -0.0035     -0.0299      0.1438
     -5.5716     19.3130     -0.0155     -0.0140     -0.0395     -0.4715
     -4.7079     19.8362     -0.0405     -0.0010     -0.0431     -0.1110
     -3.9414     19.3607     -0.0053     -0.0095     -0.0282      0.0962
    -13.7797     12.6105      0.0234     -0.0528      0.0812      0.6664
    -12.8763     13.1439      0.1393     -0.1217      0.1356      3.8291
    -11.0784     14.2014      0.0605     -0.0927      0.0706      1.2322
    -10.1842     14.7249      0.0720     -0.0556      0.0159      1.9585
     -9.3977     14.2423      0.0700     -0.0854      0.0498      2.0783
     -9.2936     15.2455      0.0972     -0.0627      0.0264      0.1334
     -8.4071     15.7641      0.0968     -0.0186     -0.0076     -0.0250
     -7.6254     15.2838      0.0596     -0.0184     -0.0083      0.1610
     -7.5245     16.2819      0.0519      0.0047     -0.0412     -0.5241
     -6.6460     16.7998      0.0269      0.0091     -0.0542     -0.5346
     -5.8699     16.3219     -0.0198     -0.0142     -0.0457     -0.3838
     -5.7716     17.3188     -0.0002     -0.0248     -0.0327     -0.0859
     -4.9015     17.8392     -0.0567     -0.0223     -0.0273      0.0878
     -4.1303     17.3635     -0.0415     -0.0216     -0.0278     -0.3415
     -4.0356     18.3616     -0.0399     -0.0061     -0.0230     -0.1122
     -3.1740     18.8858      0.0080     -0.0101     -0.0198     -0.0867
     -2.4059     18.4112     -0.0355     -0.0093     -0.0140     -0.1929
     -9.4995     13.2364      0.0680     -0.0855      0.0669      1.8005
     -8.6092     13.7618      0.0750     -0.0768      0.0682      1.3894
     -7.8191     13.2823      0.0478     -0.0486      0.0399      1.3313
     -7.7236     14.2840      0.0196     -0.0095     -0.0177     -0.3957
     -6.8426     14.8045     -0.0235      0.0052     -0.0296     -0.2365
     -6.0590     14.3258     -0.0077      0.0061     -0.0239     -0.0800
     -5.9659     15.3244      0.0277     -0.0033     -0.0171     -0.0942
     -5.0931     15.8446      0.0121     -0.0097     -0.0212     -0.1239
     -4.2241     16.3658     -0.0409     -0.0154     -0.0183     -0.2820
     -3.3586     16.8882     -0.0280     -0.0068     -0.0131     -0.0970
     -2.5864     16.4131     -0.0314     -0.0039     -0.0113      0.0479
     -2.4964     17.4120     -0.0291     -0.0065     -0.0145      0.2232
     -1.6372     17.9369     -0.0395     -0.0055     -0.0200      0.0055
     -0.8682     17.4628     -0.0354     -0.0190     -0.0283      0.6618
     -6.1492     13.3259     -0.0273      0.0140     -0.0382     -0.1620
     -5.2748     13.8476     -0.0054      0.0029     -0.0320      0.2838
     -4.4903     13.3695     -0.0027      0.0060     -0.0233      0.3661
     -4.4046     14.3691      0.0481     -0.0007     -0.0112      0.1959
     -3.5380     14.8911      0.0206      0.0022     -0.0062      0.2923
     -2.7600     14.4145      0.0217      0.0035     -0.0046      0.1606
     -2.6746     15.4141     -0.0273     -0.0038     -0.0154     -0.0741
     -1.8140     15.9381     -0.0280      0.0003     -0.0117      0.3827
     -1.0416     15.4631     -0.0409     -0.0043     -0.0177      0.4225
     -0.9558     16.4631     -0.0484     -0.0103     -0.0232      0.4641
     -0.0991     16.9888     -0.0527     -0.0151     -0.0329      0.3533
      0.6699     16.5147     -0.0562     -0.0218     -0.0397      0.3443
     -4.5725     12.3688     -0.0151      0.0019     -0.0309     -0.0474
     -3.7055     12.8914      0.0152     -0.0041     -0.0146      0.2199
     -2.9207     12.4131     -0.0362     -0.0056     -0.0206      0.2908
     -2.8422     13.4143     -0.0257      0.0009     -0.0141      0.2480
     -1.9821     13.9378     -0.0779     -0.0030     -0.0162      0.3787
     -1.2043     13.4609     -0.0922     -0.0080     -0.0192      0.3482
     -1.1247     14.4624     -0.0381     -0.0031     -0.0158      0.2224
     -0.2693     14.9879     -0.0597     -0.0185     -0.0299      0.3018
      0.5026     14.5124     -0.0266     -0.0150     -0.0300      0.3963
      0.5847     15.5141     -0.0304     -0.0190     -0.0338      0.5835
      1.4386     16.0404     -0.0141     -0.0202     -0.0360      0.6142
      2.2067     15.5659     -0.0338     -0.0148     -0.0383      0.6990
     -3.0661     10.4078     -0.0221     -0.0080     -0.0190      0.3636
     -2.9954     11.4110     -0.0156     -0.0074     -0.0178      0.4437
     -2.1361     11.9345     -0.0633     -0.0137     -0.0145      0.3531
     -1.3519     11.4554     -0.0250     -0.0133     -0.0139      0.4411
     -1.2802     12.4586     -0.0675     -0.0075     -0.0206      0.4653
     -0.4269     12.9836     -0.0261     -0.0114     -0.0262      0.3877
      0.3499     12.5057      0.0040     -0.0075     -0.0244      0.4872
      0.4242     13.5096     -0.0237     -0.0112     -0.0241      0.4264
      1.2740     14.0365      0.0175     -0.0139     -0.0324      0.7233
      2.0446     13.5601     -0.0184     -0.0136     -0.0338      0.5593
      2.1235     14.5639     -0.0226     -0.0080     -0.0326      0.5984
      2.9741     15.0910     -0.0903     -0.0222     -0.0397      0.5779
      3.7405     14.6157     -0.0748     -0.0132     -0.0511      0.2308
     -2.2741      9.9273     -0.0212     -0.0100     -0.0157      0.2491
     -1.4827      9.4460     -0.0263     -0.0039     -0.0232     -0.1579
     -1.4194     10.4512     -0.0461     -0.0052     -0.0159      0.3139
     -0.5683     10.9756     -0.0389     -0.0024     -0.0108      0.3041
      0.2147     10.4950     -0.0376     -0.0018     -0.0104      0.2008
      0.2800     11.5008      0.0043     -0.0057     -0.0215      0.4542
      1.1261     12.0272      0.0213     -0.0078     -0.0183      0.4498
      1.9014     11.5479      0.0089     -0.0077     -0.0175      0.4731
      1.9705     12.5547      0.0060     -0.0127     -0.0311      0.6563
      2.8144     13.0831     -0.0484     -0.0135     -0.0393      0.5899
      3.5831     12.6053     -0.0085     -0.0113     -0.0437      0.5519
      3.6589     13.6118     -0.0484     -0.0042     -0.0499      0.3036
      4.5058     14.1399     -0.0335      0.0038     -0.0632      0.3020
      5.2697     13.6635      0.0164     -0.0029     -0.0272     -0.2394
     -0.6921      8.9638     -0.0319     -0.0107     -0.0211     -0.0879
      0.9968     10.0136     -0.0161     -0.0033     -0.0139      0.3562
      1.8372     10.5400     -0.0041     -0.0051     -0.0176      0.4333
      2.6757     11.0678     -0.0330     -0.0108     -0.0279      0.3320
      3.4490     10.5866     -0.0280     -0.0069     -0.0208      0.6395
      3.5132     11.5968     -0.0084     -0.0131     -0.0434      0.6228
      4.3505     12.1268      0.0081     -0.0070     -0.0531      0.6163
      5.1167     11.6472      0.0391     -0.0223     -0.0340     -0.1209
      5.1894     12.6571      0.0338     -0.0135     -0.0335     -0.1606
      6.0321     13.1864      0.0575     -0.0720      0.0597     -0.3524
      6.7928     12.7085      0.0951     -0.1047      0.0965      1.3459
      3.3367      8.5630     -0.0553     -0.0222     -0.0317      0.7054
      4.2210     10.1043     -0.0149     -0.0130     -0.0368      0.5294
      4.9917      9.6207     -0.0111     -0.0268     -0.0374     -0.1384
      5.0510     10.6348      0.0259     -0.0053     -0.0371      0.0736
      5.8813     11.1666      0.0732     -0.0723      0.0343      0.0400
      6.6443     10.6848      0.0624     -0.0620      0.0591      1.2103
      6.7139     11.6988      0.0875     -0.0871      0.0751      1.1276
      7.5516     12.2297      0.0969     -0.0671      0.0918      1.3475
      8.3084     11.7499      0.0461     -0.0239      0.0908     -1.9181
      4.8905      7.5892     -0.0346     -0.0303     -0.0507     -0.1136
      4.9383      8.6054     -0.0250     -0.0261     -0.0407      0.1156
      5.7610      9.1358      0.0370     -0.0532     -0.0099      0.1931
      6.5288      8.6493      0.0156     -0.0355     -0.0127     -0.1500
      6.5830      9.6679      0.0407     -0.0602      0.0309     -0.1447
      7.4056     10.2016      0.0519     -0.0699      0.1065     -0.5153
      8.1652      9.7170      0.0040     -0.0298      0.0907     -0.3977
      8.2311     10.7360      0.0605     -0.0541      0.1283     -0.6740
      9.0630     11.2689     -0.0107      0.0131      0.0710     -0.2563
      9.8153     10.7868     -0.0242      0.0528      0.0363     -0.5509
      4.8106      5.5546     -0.0381     -0.0742     -0.0616      0.1946
      4.8480      6.5722     -0.0395     -0.0319     -0.0486     -0.0782
      5.6652      7.0999      0.0128     -0.0275     -0.0444     -0.1967
      6.4385      6.6088      0.0057     -0.0218     -0.0369     -0.3537
      6.4808      7.6294      0.0149     -0.0300     -0.0299     -0.1019
      7.2950      8.1611      0.0064     -0.0518      0.0548     -0.0398
      8.0595      7.6710     -0.0210     -0.0258      0.0631      0.2255
      8.1086      8.6949     -0.0121     -0.0057      0.0470     -1.0857
      8.9228      9.2308     -0.0328      0.0349      0.1063     -0.5053
      9.6785      8.7429     -0.0590      0.0294      0.0342     -1.6089
      9.7401      9.7678     -0.0128      0.0215      0.0693     -0.2659
     10.5652     10.3034     -0.0500      0.1351     -0.1031     -1.3803
     11.3126      9.8184     -0.0472      0.1372     -0.1295     -1.2921
      6.3703      4.5654     -0.0111     -0.0210     -0.0230      0.0626
      6.4017      5.5874      0.0109     -0.0249     -0.0318     -0.4969
      7.2102      6.1156      0.0133     -0.0501      0.0332      0.2848
      7.9802      5.6204      0.0067     -0.0074      0.0161     -0.2948
      8.0169      6.6461     -0.0031     -0.0271      0.0516      0.0657
      8.8224      7.1790     -0.0529      0.0591      0.0893     -1.3661
      9.5835      6.6848     -0.0265      0.0437      0.0582     -0.3126
      9.6271      7.7147     -0.0616      0.0884      0.0760     -1.6454
     10.4322      8.2530     -0.0339      0.0995     -0.0583     -0.9264
     11.1839      7.7611     -0.0474      0.1065     -0.0782     -1.2403
     11.2404      8.7931     -0.0531      0.1287     -0.1223     -1.4639
     12.0575      9.3319     -0.0704      0.1430     -0.1947     -1.6471
     12.7998      8.8436     -0.0746      0.1378     -0.2186     -1.8521
      7.1477      4.0675      0.0084     -0.0419      0.0207     -0.2112
      7.9233      3.5672     -0.0138     -0.0067      0.0013     -0.4306
      7.9490      4.5941      0.0072     -0.0244      0.0210     -0.3089
      8.7485      5.1228     -0.0308      0.0210      0.0681     -0.5614
      9.5152      4.6229     -0.0404      0.0490      0.0579     -0.8329
      9.5464      5.6541     -0.0336      0.0405      0.0629     -0.6164
     10.3428      6.1884     -0.0380      0.0916      0.0180     -0.9209
     11.1004      5.6896     -0.0832      0.1340     -0.0405     -1.8824
     11.1382      6.7260     -0.0514      0.1163     -0.0486     -1.6283
     11.9336      7.2671     -0.1119      0.1806     -0.2166     -2.6406
     12.6813      6.7707     -0.1258      0.1852     -0.2424     -3.4461
     12.7318      7.8107     -0.0900      0.1542     -0.2296     -2.4128
     13.5395      8.3533     -0.0678      0.1077     -0.2409     -1.4891
     14.2768      7.8609     -0.0691      0.0757     -0.1994     -1.3236
      6.2957      0.4707     -0.0307      0.0259     -0.0501     -1.5412
      6.3069      1.4955     -0.0085     -0.0001     -0.0390     -0.6028
      7.1062      2.0168      0.0107     -0.0250      0.0171      0.0562
      7.8877      1.5115      0.0109     -0.0130      0.0173     -0.0427
      7.9029      2.5397     -0.0154     -0.0128      0.0027     -0.4622
      8.6972      3.0643     -0.0380      0.0209      0.0519     -0.6427
      9.4695      2.5588     -0.0522      0.0453      0.0322     -1.0175
      9.4896      3.5911     -0.0471      0.0528      0.0483     -1.0308
     10.2801      4.1204     -0.0703      0.1129      0.0049     -1.2534
     11.0435      3.6152     -0.0944      0.1417     -0.0605     -2.0389
     11.0690      4.6526     -0.0682      0.1158     -0.0218     -1.5438
     11.8562      5.1882     -0.1322      0.1944     -0.2023     -3.1175
     12.6104      4.6842     -0.0962      0.1542     -0.1958     -2.6357
     12.6420      5.7279     -0.1270      0.1999     -0.2401     -3.2521
     13.4272      6.2719     -0.0774      0.1144     -0.2387     -2.0528
     14.1712      5.7704     -0.0538      0.0999     -0.2313     -1.2895
     14.2144      6.8193     -0.0788      0.1011     -0.2465     -1.5738
     15.0116      7.3661     -0.0418      0.0526     -0.1632     -0.7481
     15.7442      6.8687     -0.0416      0.0464     -0.1589     -1.0651
      5.4896     -1.0726     -0.0469      0.0570     -0.0672     -1.9637
      6.2874     -1.5812     -0.0442      0.0452     -0.0509     -0.6316
      6.2893     -0.5549     -0.0306      0.0196     -0.0335     -1.4939
      7.0852     -0.0366      0.0114     -0.0105     -0.0064     -0.3160
      7.8729     -0.5466      0.0002      0.0020      0.0024     -0.5698
      7.8778      0.4828      0.0159     -0.0099      0.0161     -0.2207
      8.6676      1.0036     -0.0244      0.0147      0.0509     -0.3838
      9.4459      0.4928     -0.0268      0.0341      0.0364     -0.4540
      9.4549      1.5261     -0.0530      0.0307      0.0453     -1.0417
     10.2402      2.0506     -0.0885      0.1176     -0.0143     -1.6863
     11.0094      1.5396     -0.0924      0.1159     -0.0408     -1.6939
     11.0236      2.5776     -0.0912      0.1391     -0.0602     -1.9737
     11.8052      3.1073     -0.1087      0.1324     -0.1525     -1.5918
     12.5851      3.6404     -0.0941      0.1497     -0.1826     -2.3714
     13.3630      4.1774     -0.0441      0.1062     -0.2421     -1.2309
     14.1141      3.6678     -0.0177      0.0630     -0.2122     -0.5977
     14.1390      4.7192     -0.0447      0.0913     -0.2407     -1.2244
     14.9135      5.2661     -0.0269      0.0359     -0.1776     -0.3855
     15.6542      4.7587     -0.0088      0.0005     -0.1551     -0.1145
     15.6892      5.8174     -0.0408      0.0458     -0.1683     -0.6304
     16.4747      6.3684     -0.0318      0.0168     -0.1206     -0.8859
     17.2034      5.8648     -0.0289     -0.0104     -0.1147     -0.6729
      5.4920     -3.1244     -0.0186      0.0338     -0.0411     -0.0891
      6.2974     -3.6363     -0.0027      0.0107     -0.0268      0.3284
      6.2901     -2.6084     -0.0302      0.0411     -0.0590     -0.9658
      7.0836     -2.0927      0.0206     -0.0219      0.0161      0.3960
      7.8784     -2.6070      0.0231     -0.0167      0.0135      0.2222
      7.8731     -1.5765     -0.0060      0.0131     -0.0021     -0.6297
      8.6592     -1.0594     -0.0226      0.0451      0.0051     -0.4092
      9.4441     -1.5751     -0.0319      0.0663      0.0020     -0.9195
      9.4423     -0.5409     -0.0179      0.0361      0.0293     -0.4871
     10.2228     -0.0208     -0.0611      0.0963     -0.0172     -1.1714
     10.9984     -0.5375     -0.0671      0.0984     -0.0471     -1.3508
     11.0010      0.5013     -0.1097      0.1365     -0.0635     -2.3212
     11.7773      1.0257     -0.1388      0.1477     -0.1840     -2.3154
     12.5440      0.5086     -0.1455      0.1533     -0.2160     -2.9356
     12.5518      1.5527     -0.0925      0.1218     -0.1838     -2.2730
     13.3245      2.0828     -0.0408      0.0879     -0.2324     -1.1647
     14.0823      1.5659     -0.0362      0.0527     -0.2129     -1.1488
     14.0953      2.6167     -0.0147      0.0535     -0.2031     -0.3772
     14.8639      3.1550      0.0113     -0.0135     -0.1654      0.2896
     15.6123      2.6389      0.0168     -0.0420     -0.1357      0.4944
     15.6298      3.6986      0.0008      0.0023     -0.1611      0.0018
     16.3935      4.2482     -0.0162      0.0016     -0.1166     -0.4478
     17.1315      3.7340     -0.0074     -0.0392     -0.0845     -0.2126
     17.1573      4.8029     -0.0247     -0.0079     -0.1121     -0.7109
     17.9306      5.3576     -0.0254     -0.0257     -0.0871     -0.6881
     18.6565      4.8463     -0.0209     -0.0483     -0.0774     -0.5528
      4.7244     -6.7261     -0.0746      0.0018     -0.0243     -0.3597
      5.5116     -5.1799      0.0118      0.0133     -0.0582     -0.7725
      6.3263     -5.6945      0.0150      0.0065     -0.0306      0.2757
      6.3093     -4.6650     -0.0071      0.0238     -0.0533     -0.7598
      7.1015     -4.1513      0.0007     -0.0045     -0.0081     -0.5594
      7.9044     -4.6695     -0.0183      0.0134     -0.0238     -1.1578
      7.8888     -3.6380      0.0008     -0.0004      0.0149     -0.1550
      8.6719     -3.1243     -0.0643      0.0872     -0.0270     -1.8367
      9.4643     -3.6449     -0.0823      0.1064     -0.0510     -2.3514
      9.4515     -2.6098     -0.0446      0.0758     -0.0115     -1.2460
     10.2279     -2.0940     -0.0647      0.1046     -0.0558     -1.5755
     11.0105     -2.6162     -0.0914      0.1275     -0.1040     -2.1598
     11.0016     -1.5766     -0.0671      0.1028     -0.0606     -1.6505
     11.7728     -1.0573     -0.1541      0.1658     -0.2045     -3.4021
     12.5461     -1.5806     -0.1323      0.1514     -0.2068     -3.3147
     12.5421     -0.5358     -0.1529      0.1657     -0.2216     -3.4685
     13.3094     -0.0118     -0.0793      0.1125     -0.2374     -2.1584
     14.0737     -0.5357     -0.0682      0.0936     -0.2414     -1.8280
     14.0750      0.5152     -0.0336      0.0493     -0.2202     -0.9905
     14.8388      1.0455      0.0313     -0.0643     -0.1466      0.9182
     15.5940      0.5214      0.0342     -0.0715     -0.1287      0.9567
     15.6004      1.5800      0.0234     -0.0594     -0.1287      0.7975
     16.3594      2.1193      0.0088     -0.0584     -0.0802      0.2964
     17.1052      1.5957      0.0191     -0.0783     -0.0645      0.6081
     17.1154      2.6644      0.0029     -0.0504     -0.0759      0.0929
     17.8682      3.2160     -0.0036     -0.0507     -0.0550     -0.0770
     18.6037      2.6936      0.0040     -0.0737     -0.0392      0.1074
     18.6202      3.7732     -0.0189     -0.0376     -0.0715     -0.5189
     19.3812      4.3304     -0.0208     -0.0675     -0.0761     -0.5837
     20.1051      3.8095     -0.0177     -0.0863     -0.0726     -0.5252
      4.7466     -7.7571     -0.0587     -0.0002     -0.0261     -0.1605
      5.5509     -7.2393      0.0006     -0.0222      0.0079      0.5036
      6.3762     -7.7567     -0.0021     -0.0241      0.0137      0.4452
      6.3485     -6.7250      0.0042      0.0121     -0.0413     -0.3723
      7.1397     -6.2128     -0.0261      0.0287     -0.0185     -1.2566
      7.9519     -6.7349     -0.0317      0.0434     -0.0279     -1.8121
      7.9253     -5.7018     -0.0236      0.0297     -0.0243     -1.3708
      8.7061     -5.1913     -0.0622      0.0989     -0.0498     -2.0922
      9.5066     -5.7168     -0.0571      0.0994     -0.0583     -2.1131
      9.4826     -4.6805     -0.0853      0.1103     -0.0646     -2.2926
     10.2555     -4.1690     -0.0889      0.1221     -0.1070     -2.1068
     11.0454     -4.6971     -0.0976      0.1139     -0.1050     -2.4415
     11.0251     -3.6563     -0.0929      0.1270     -0.1089     -2.1736
     11.7918     -3.1421     -0.1284      0.1455     -0.1824     -2.8285
     12.5718     -3.6721     -0.1163      0.1183     -0.1630     -1.7218
     12.5561     -2.6260     -0.1263      0.1331     -0.1908     -2.4827
     13.3181     -2.1077     -0.0939      0.1121     -0.2154     -2.1451
     14.0885     -2.6393     -0.0639      0.0800     -0.2011     -1.7106
     14.0782     -1.5871     -0.0559      0.0769     -0.2281     -1.3971
     14.8365     -1.0637      0.0476     -0.0690     -0.1384      1.3171
     15.5975     -1.5963      0.0479     -0.0968     -0.1003      1.3481
     15.5930     -0.5372      0.0343     -0.0722     -0.1294      0.6319
     16.3476     -0.0069      0.0214     -0.0840     -0.0743      0.6599
     17.0992     -0.5401      0.0149     -0.0867     -0.0632      0.4673
     17.0999      0.5278      0.0132     -0.0739     -0.0681      0.4461
     17.8494      1.0676      0.0035     -0.0729     -0.0369      0.0976
     18.5915      0.5345     -0.0036     -0.0709     -0.0430     -0.0810
     18.5954      1.6136      0.0144     -0.0877     -0.0249      0.4089
     19.3377      2.1664     -0.0043     -0.0889     -0.0541     -0.1413
     20.0699      1.6337      0.0062     -0.1160     -0.0494      0.1608
     20.0785      2.7248     -0.0133     -0.0984     -0.0671     -0.3886
     20.8281      3.2830     -0.0101     -0.1109     -0.0749     -0.3035
     21.5500      2.7506     -0.0096     -0.1130     -0.0847     -0.2995
      5.6119     -9.3057     -0.0006     -0.0229      0.0364      0.3540
      6.4477     -9.8257     -0.0006     -0.0237      0.0347      0.4343
      6.4093     -8.7901     -0.0034     -0.0052      0.0114     -0.2011
      7.1999     -8.2784     -0.0115      0.0213      0.0118     -0.9511
      8.0225     -8.8044     -0.0069      0.0327     -0.0130     -2.0146
      7.9842     -7.7691     -0.0171      0.0396     -0.0113     -1.3364
      8.7628     -7.2612      0.0008      0.0611     -0.0216     -1.0821
      9.5729     -7.7917      0.0146      0.0540     -0.0213     -0.9519
      9.5365     -6.7539     -0.0530      0.0854     -0.0570     -2.3453
     10.3060     -6.2466     -0.0613      0.0926     -0.1127     -1.5491
     11.1045     -6.7806     -0.0528      0.1017     -0.1248     -2.2030
     11.0716     -5.7386     -0.0932      0.1108     -0.1102     -2.2677
     11.8340     -5.2295     -0.1003      0.1188     -0.1550     -2.0700
     12.6215     -5.7667     -0.0883      0.1108     -0.1554     -2.0850
     12.5934     -4.7190     -0.1067      0.1205     -0.1756     -2.0641
     13.3502     -4.2068     -0.0824      0.1012     -0.2032     -2.1021
     14.1269     -4.7467     -0.0618      0.0687     -0.1890     -0.9879
     14.1046     -3.6925     -0.0597      0.0705     -0.2006     -1.5305
     14.8570     -3.1758      0.0251     -0.0356     -0.1579      0.8611
     15.6232     -3.7182      0.0130     -0.0638     -0.1306      0.5317
     15.6074     -2.6566      0.0486     -0.0986     -0.0987      1.3357
     16.3562     -2.1343      0.0297     -0.0970     -0.0786      0.7894
     17.1121     -2.6785      0.0241     -0.0941     -0.0669      0.5482
     17.1032     -1.6086      0.0112     -0.0859     -0.0632      0.3340
     17.8483     -1.0789     -0.0123     -0.0638     -0.0486     -0.3221
     18.5941     -1.6240     -0.0170     -0.0685     -0.0557     -0.4650
     18.5911     -0.5444     -0.0131     -0.0608     -0.0509     -0.3337
     19.3310     -0.0045     -0.0064     -0.0903     -0.0602     -0.1729
     20.0671     -0.5500     -0.0200     -0.0773     -0.0771     -0.5201
     20.0674      0.5418      0.0042     -0.1027     -0.0514      0.1156
     20.7999      1.0949     -0.0080     -0.1066     -0.0747     -0.2307
     21.5270      0.5493     -0.0109     -0.0952     -0.0832     -0.3114
     21.5312      1.6534     -0.0054     -0.1125     -0.0743     -0.1613
     22.2706      2.2118     -0.0126     -0.1075     -0.0981     -0.3678
     22.9893      1.6665     -0.0087     -0.1110     -0.0939     -0.2517
      6.4916    -10.8630     -0.0067     -0.0172      0.0344      0.0813
      7.2833    -10.3496     -0.0210     -0.0085      0.0484     -0.1402
      8.1211    -10.8759     -0.0232     -0.0007      0.0360     -0.3649
      8.0677     -9.8404     -0.0066      0.0302     -0.0006     -0.8813
      8.8454     -9.3340     -0.0014      0.0399     -0.0296     -1.7732
      9.6712     -9.8658     -0.0068      0.0832     -0.0559     -2.2275
      9.6171     -8.8294      0.0033      0.0583     -0.0325     -1.5008
     10.3836     -8.3258     -0.0313      0.0598     -0.0656     -0.4919
     11.1978     -8.8624     -0.0313      0.0589     -0.0667     -0.4058
     11.1455     -7.8225     -0.0609      0.0838     -0.1091     -1.0702
     11.9034     -7.3188     -0.0854      0.0876     -0.0998     -1.0181
     12.7059     -7.8599     -0.0824      0.0826     -0.1046     -0.6458
     12.6577     -6.8143     -0.0852      0.1098     -0.1619     -2.1201
     13.4089     -6.3086     -0.0761      0.1040     -0.1900     -1.8992
     14.1992     -6.8543     -0.0597      0.0899     -0.1978     -1.6297
     14.1571     -5.8014     -0.0446      0.0636     -0.1958     -1.2118
     14.9028     -5.2922      0.0082     -0.0201     -0.1774     -0.1825
     15.6806     -5.8422      0.0040     -0.0225     -0.1630     -0.1247
     16.3876     -4.2667      0.0067     -0.0787     -0.0977      0.1493
     17.1528     -4.8205     -0.0148     -0.0608     -0.1100     -0.3292
     17.1272     -3.7497      0.0125     -0.0826     -0.0784      0.2531
     17.8652     -3.2293     -0.0217     -0.0563     -0.0771     -0.5790
     18.6180     -3.7859     -0.0294     -0.0494     -0.1067     -0.8088
     18.6016     -2.7050     -0.0225     -0.0624     -0.0698     -0.6314
     19.3364     -2.1762     -0.0303     -0.0603     -0.0937     -0.8461
     20.0777     -2.7342     -0.0313     -0.0588     -0.1080     -0.8910
     20.0691     -1.6423     -0.0227     -0.0697     -0.0863     -0.6121
     20.7995     -1.1026     -0.0173     -0.0790     -0.0933     -0.4914
     21.5311     -1.6607     -0.0157     -0.0851     -0.0930     -0.4464
     21.5269     -0.5563     -0.0097     -0.0972     -0.0791     -0.2729
     22.2513     -0.0032     -0.0066     -0.1073     -0.0796     -0.1872
     22.9752     -0.5610     -0.0051     -0.1190     -0.0783     -0.1455
     22.9752      0.5552     -0.0071     -0.1169     -0.0854     -0.2028
     23.7059      1.1151     -0.0072     -0.1291     -0.0940     -0.2094
     24.4214      0.5586     -0.0055     -0.1438     -0.0922     -0.1595
      7.3960    -12.4219      0.0265     -0.0086      0.0551     -0.0251
      8.2547    -12.9416      0.0301     -0.0273      0.0501      0.3182
      8.1836    -11.9100     -0.0258     -0.0013      0.0418      0.1843
      8.9641    -11.4026     -0.0275      0.0282      0.0028     -2.2249
      9.8171    -11.9257     -0.0324      0.0458     -0.0190     -1.4288
      9.7376    -10.8986     -0.0228      0.0897     -0.0616     -1.7983
     10.5045    -10.3970     -0.0458      0.1093     -0.0923     -1.6980
     11.3516    -10.9230     -0.0589      0.1051     -0.0929     -2.1369
     11.2655     -9.8971     -0.0590      0.0838     -0.0799     -1.1721
     12.0212     -9.3980     -0.1031      0.1157     -0.1136     -1.8563
     12.8626     -9.9265     -0.0982      0.1013     -0.1171     -1.4385
     12.7721     -8.8992     -0.0735      0.0684     -0.1143     -1.0802
     13.5187     -8.4002     -0.0637      0.0721     -0.1662     -1.2191
     14.3542     -8.9310     -0.0319      0.0273     -0.1405     -0.5019
     14.2614     -7.9004     -0.0330      0.0544     -0.1753     -1.0804
     15.0005     -7.3994      0.0183     -0.0233     -0.1387      0.3986
     15.8295     -7.9323      0.0092     -0.0473     -0.1181      0.2090
     15.7364     -6.8967     -0.0002     -0.0254     -0.1539     -0.1477
     16.4695     -6.3919     -0.0106     -0.0519     -0.1196     -0.2884
     17.2912     -6.9264     -0.0123     -0.0475     -0.1039     -0.3313
     17.2001     -5.8846     -0.0118     -0.0583     -0.1089     -0.3144
     17.9286     -5.3742     -0.0190     -0.0515     -0.0816     -0.5853
     18.7420     -5.9098     -0.0217     -0.0466     -0.1008     -0.6244
     18.6555     -4.8604     -0.0268     -0.0480     -0.1013     -0.6884
     19.3810     -4.3424     -0.0313     -0.0468     -0.1097     -0.8889
     20.1847     -4.8785     -0.0243     -0.0574     -0.1128     -0.6881
     20.1053     -3.8198     -0.0300     -0.0580     -0.1137     -0.8514
     20.8285     -3.2919     -0.0223     -0.0675     -0.1093     -0.6271
     21.6202     -3.8296     -0.0140     -0.0914     -0.0931     -0.3926
     21.5506     -2.7584     -0.0164     -0.0842     -0.0952     -0.4565
     22.2713     -2.2187     -0.0072     -0.1058     -0.0791     -0.2032
     23.0459     -2.7625     -0.0046     -0.1210     -0.0763     -0.1289
     22.9899     -1.6726     -0.0035     -0.1196     -0.0727     -0.0989
     23.7064     -1.1204     -0.0036     -0.1344     -0.0795     -0.1035
     24.4562     -1.6792     -0.0030     -0.1472     -0.0832     -0.0870
     24.4219     -0.5632     -0.0046     -0.1446     -0.0886     -0.1337
     25.1395     -0.0016     -0.0048     -0.1540     -0.0951     -0.1379
     25.8585     -0.5705     -0.0045     -0.1615     -0.0907     -0.1248
      6.8266     80.0830     -0.0985      0.0499     -0.0177     -0.6634
      7.7129     80.6407      0.0384     -0.0045      0.0119      0.7855
      8.5923     81.1909     -0.0756     -0.0293      0.0240      0.8805
      9.2942     78.6806      0.1522     -0.0591      0.0935      0.9376
     10.9880     79.7528      0.1009     -0.0686      0.0737      0.6597
      8.4067     77.1289      0.0797     -0.0497      0.0680      2.8608
      9.2289     76.6384      0.1076     -0.0306      0.0643      0.6181
      9.2570     77.6599      0.1522     -0.0878      0.1172      3.3064
     10.1013     78.1912      0.1328     -0.1435      0.1399      3.8651
     10.9010     77.6964      0.1703     -0.1999      0.2009      4.8733
     10.9396     78.7252      0.0987     -0.0670      0.0725      0.6115
     11.7724     79.2632      0.1581     -0.1029      0.1069      0.9952
     12.5496     78.7699      0.1336     -0.1318      0.1107      4.0465
     12.6029     79.8042      0.1818     -0.0694      0.0539      0.7138
     14.1949     79.8547      0.1589     -0.1056      0.0879      0.9125
     10.8708     76.6666      0.1705     -0.1641      0.1572      4.8611
     11.6929     77.1970      0.1450     -0.0904      0.0651      3.9883
     12.4771     76.6936      0.1503     -0.0352      0.0656      1.0775
     12.5088     77.7324      0.1280     -0.1247      0.1074      3.6799
     13.3198     78.2729      0.1144     -0.1240      0.0928      3.6180
     14.0837     77.7724      0.0057     -0.0209      0.0291      0.2166
     14.1294     78.8174      0.1532     -0.1028      0.0796      1.9662
     14.9458     79.3616      0.0275     -0.0479      0.0285      0.9534
     15.6913     78.8653     -0.0565      0.0504     -0.0346     -1.6067
     12.4528     75.6543      0.1628     -0.0246      0.0425      0.5252
     13.2543     76.1867      0.0386     -0.0363      0.0551      1.1647
     14.0256     75.6764      0.0550      0.0009      0.0331      0.6627
     14.0504     76.7247      0.0201     -0.0289      0.0352      0.6222
     14.8422     77.2686     -0.0237      0.0349     -0.0274     -0.6468
     15.5962     76.7615      0.0070      0.0327     -0.0280      0.1995
     15.6332     77.8172     -0.0509      0.0549     -0.0531     -1.4281
     16.4324     78.3657     -0.0499      0.0657     -0.0499     -1.4135
     17.1697     77.8627     -0.0343      0.0509     -0.0406     -0.9454
     14.0077     74.6283      0.0638     -0.0280      0.0317      0.8175
     14.7918     75.1630      0.0397      0.0118     -0.0030      0.8366
     15.5537     74.6464      0.0504      0.0434     -0.0418     -0.2915
     15.5710     75.7038      0.0169      0.0234     -0.0195      0.4813
     16.3463     76.2510     -0.0260      0.0617     -0.0679     -0.6569
     17.0932     75.7369     -0.0247      0.0700     -0.0847     -0.6232
     17.1207     76.8035     -0.0402      0.0775     -0.0722     -1.0961
     17.9038     77.3560     -0.0430      0.0621     -0.0540     -1.1059
     18.6354     76.8451     -0.0368      0.0730     -0.0766     -0.9307
     16.3119     74.1263      0.0478      0.0157     -0.0476      1.1496
     17.0668     73.6023      0.0949     -0.0028     -0.0163      1.7252
     17.0767     74.6693     -0.0152      0.0569     -0.0803     -0.3616
     17.8373     75.2189     -0.0430      0.0814     -0.1049     -1.0217
     18.5789     74.6965     -0.0499      0.1031     -0.1342     -1.1805
     18.5967     75.7743     -0.0692      0.1176     -0.1081     -1.8295
     19.3647     76.3297     -0.0554      0.1061     -0.1089     -1.3069
     20.0923     75.8092     -0.0732      0.1425     -0.1282     -1.7837
     18.5704     73.6182     -0.0049      0.0421     -0.0985      0.2586
     19.3180     74.1693     -0.0178      0.0884     -0.1245     -0.0196
     20.0544     73.6367      0.0548      0.0162     -0.0931      0.7336
     20.0639     74.7263     -0.0717      0.1443     -0.1579     -2.0071
     20.8182     75.2831     -0.0164      0.0768     -0.1442      0.1468
     21.5425     74.7511     -0.0099      0.0442     -0.1536      0.9710
     20.7879     73.0980      0.1856      0.0327     -0.1079     -1.3653
     21.5225     73.6553      0.0672     -0.0242     -0.0827      2.4823
     22.2649     74.2127      0.0918     -0.0326     -0.0782      3.5094
     22.9851     73.6678      0.1310     -0.0712     -0.0550     -0.3963
    -17.8615     45.2369     -0.0905      0.1041     -0.1016     -2.3234
     20.7881     70.9038      0.3505     -0.0007     -0.0598     -1.3503
     21.5227     70.3461      0.3300     -0.0227     -0.0418     -1.6864
     21.5180     71.4487      0.3716     -0.0056     -0.0745     -1.3871
     22.2445     72.0005      0.2729     -0.0400     -0.0675     -1.4636
     22.9704     71.4430      0.3380     -0.1402      0.0343      4.2858
     22.9704     72.5578      0.2450     -0.0480     -0.0623     -0.9423
     23.7029     73.1168      0.1850     -0.0761     -0.0487     -0.7147
     24.4194     72.5605      0.2502     -0.0938     -0.0117      0.1424
    -17.9222     44.3157     -0.1270      0.1248     -0.0921     -2.7204
    -17.0389     44.8961     -0.1394      0.1072     -0.0939     -1.9379
    -16.2052     45.2428     -0.1975      0.1106     -0.0937     -3.6581
     22.2650     69.7882      0.4403     -0.0435     -0.0298     -1.1484
     23.0407     69.2443      0.5214     -0.0966      0.0197     -0.5727
     22.9851     70.3329      0.4196     -0.0635     -0.0212     -1.3622
     23.7028     70.8837      0.4137     -0.0932     -0.0065     -0.7455
     24.4534     70.3250      0.3689     -0.1133      0.0267     -0.5648
     24.4194     71.4398      0.2975     -0.0867     -0.0105     -0.7026
     25.1382     72.0001      0.2189     -0.1064      0.0208     -0.2530
     25.8581     71.4306      0.2102     -0.1037      0.0406     -0.0440
    -41.8905    147.4375      0.0436     -0.0467      0.0047      0.5564
    -42.8542    145.5470      0.0599     -0.0385     -0.0007      1.3635
    -41.9018    146.1421      0.0527     -0.0521      0.0021      1.2172
    -38.1765    147.1301     -0.0287      0.0587     -0.0826     -0.7920
    -37.2247    148.8331     -0.0671      0.0100     -0.0833     -2.0694
    -36.3187    148.1607     -0.1335      0.0876     -0.1394     -3.6918
    -36.2908    149.3238     -0.0559      0.0166     -0.0871     -1.6481
    -35.3567    149.8041     -0.0138     -0.0078     -0.1066     -0.7535
    -34.4595    149.1453     -0.1084      0.0154     -0.1720     -1.8220
    -34.4220    150.2759      0.0050     -0.0218     -0.0981     -0.6307
    -33.4866    150.7420     -0.0022     -0.0328     -0.1007     -0.2000
    -32.5978    150.1006     -0.0506     -0.0601     -0.1064     -1.3965
    -32.5506    151.2052      0.0058     -0.0438     -0.0950      0.1123
    -31.6143    151.6684     -0.0565     -0.0513     -0.1365     -0.5329
    -30.7345    151.0467     -0.0094     -0.1256     -0.0943     -0.2194
    -30.6783    152.1335     -0.0575     -0.0237     -0.1036     -2.1849
    -29.7428    152.6019     -0.0254     -0.0126     -0.1287     -1.3381
    -28.8724    151.9981     -0.0026     -0.0884     -0.0959     -0.0959
    -28.8082    153.0739     -0.0268     -0.0093     -0.1339     -1.2439
    -27.0134    152.9597     -0.0231     -0.0563     -0.1122     -0.7685
    -38.1841    145.9332     -0.0131      0.0477     -0.0578     -0.2372
    -37.2611    146.4742     -0.1395      0.0840     -0.1084     -3.8950
    -36.3466    145.8440     -0.1907      0.1216     -0.2415     -2.5755
    -36.3374    147.0008     -0.1744      0.1678     -0.1924     -4.8249
    -35.4132    147.5147     -0.1548      0.0152     -0.1939     -0.2807
    -34.5081    146.8930     -0.1862      0.1117     -0.2855     -2.9053
    -34.4882    148.0177     -0.1285      0.0861     -0.2409     -3.3074
    -33.5625    148.5117     -0.0671     -0.0078     -0.1580     -1.8390
    -32.6659    147.9011     -0.0703     -0.0251     -0.1825     -1.0919
    -32.6362    148.9993     -0.0606     -0.0266     -0.1475     -1.7639
    -31.7093    149.4828     -0.0310     -0.1274     -0.1133     -0.9064
    -30.8211    148.8860     -0.0350     -0.0956     -0.1149     -0.9329
    -30.7821    149.9645     -0.0243     -0.1440     -0.0865     -0.2807
    -29.8551    150.4459      0.0071     -0.1333     -0.0874     -0.0796
    -28.9761    149.8629     -0.0082     -0.1603     -0.0818     -0.7831
    -28.9284    150.9281      0.0099     -0.1293     -0.0831      0.0866
    -28.0024    151.4117     -0.0165     -0.0775     -0.1193     -0.5481
    -27.1330    150.8400      0.0255     -0.1581     -0.0691      0.7718
    -27.0772    151.8969     -0.0023     -0.0764     -0.1086     -0.1215
    -26.1528    152.3841     -0.0132     -0.0742     -0.0989     -0.4798
    -25.2927    151.8211      0.0465     -0.1080     -0.0784      1.1576
    -38.1421    142.3585      0.0528      0.0191     -0.0253      0.9223
    -38.1660    143.5480      0.0609      0.0084     -0.0290      0.8292
    -37.2570    144.1274     -0.1437      0.1288     -0.1849     -4.0954
    -36.3359    143.5382     -0.0883      0.0849     -0.1680     -2.5255
    -36.3460    144.6899     -0.1807      0.1515     -0.2117     -4.4298
    -35.4333    145.2373     -0.2105      0.1906     -0.3343     -4.9112
    -34.5209    144.6517     -0.1486      0.1506     -0.2860     -4.2369
    -34.5191    145.7711     -0.2098      0.1563     -0.3053     -3.1825
    -33.6035    146.2932     -0.0875     -0.0196     -0.1829     -0.2373
    -32.6992    145.7129     -0.0703      0.0242     -0.2129     -2.1247
    -32.6869    146.8057     -0.0688     -0.0074     -0.1832     -1.9254
    -31.7695    147.3108     -0.0387     -0.0627     -0.1477     -0.9063
    -30.8734    146.7381      0.0057     -0.0857     -0.1438     -0.5713
    -30.8515    147.8107     -0.0289     -0.0782     -0.1266     -0.6409
    -29.9334    148.3071     -0.0008     -0.1172     -0.1182     -1.2184
    -29.0462    147.7433      0.0170     -0.1071     -0.1459     -1.0260
    -29.0154    148.8015     -0.0116     -0.1755     -0.0843     -0.4002
    -28.0977    149.2949     -0.0011     -0.1612     -0.0935     -0.2342
    -27.2199    148.7393      0.0112     -0.1321     -0.1261     -1.2512
    -27.1806    149.7878      0.0078     -0.1639     -0.0806     -0.0802
    -26.2641    150.2807      0.0415     -0.1649     -0.0616      1.1762
    -25.3958    149.7319      0.0557     -0.1584     -0.0619      1.5195
    -25.3483    150.7742      0.0583     -0.1451     -0.0708      1.5717
    -24.4332    151.2686      0.0537     -0.0920     -0.0794      1.1554
    -38.1097    141.1711      0.0746      0.0293     -0.0165      2.1249
    -37.2145    141.7897     -0.0385      0.0390     -0.0983     -1.1583
    -36.2890    141.2414     -0.0020      0.0201     -0.0664     -0.0988
    -36.3167    142.3887     -0.0660      0.0486     -0.1312     -1.4983
    -35.4165    142.9698     -0.1434      0.1373     -0.2830     -3.6006
    -34.4981    142.4198     -0.1150      0.1212     -0.2145     -3.3822
    -34.5139    143.5346     -0.1705      0.1752     -0.3221     -4.8382
    -33.6092    144.0849     -0.1262      0.1131     -0.2969     -3.4503
    -32.6979    143.5343     -0.1330      0.1169     -0.2861     -3.7757
    -32.7029    144.6225     -0.0911      0.0628     -0.2461     -2.6983
    -31.7953    145.1495     -0.0276     -0.0529     -0.1671     -0.7263
    -30.8916    144.6002     -0.0361     -0.0174     -0.2037     -1.0250
    -30.8868    145.6680     -0.0126     -0.0730     -0.1618     -0.5329
    -29.9778    146.1802      0.0192     -0.0868     -0.1503     -0.4415
    -29.0827    145.6345     -0.0294     -0.0573     -0.2061     -1.3125
    -29.0686    146.6878      0.0058     -0.1075     -0.1527     -0.6035
    -28.1597    147.1920     -0.0200     -0.1096     -0.1713     -1.4260
    -27.2739    146.6509     -0.0498     -0.0991     -0.1870     -1.5820
    -27.2510    147.6938     -0.0179     -0.1434     -0.1368     -0.7340
    -26.3428    148.1940      0.0004     -0.1608     -0.1043     -0.2226
    -25.4665    147.6573      0.0140     -0.1592     -0.1112      0.2400
    -25.4352    148.6932      0.0408     -0.1787     -0.0738      1.1123
    -24.5282    149.1917      0.0752     -0.1605     -0.0537      2.1851
    -23.6612    148.6586      0.0619     -0.1295     -0.0778      1.5978
    -23.6218    149.6900      0.0714     -0.1155     -0.0627      1.6506
    -22.7158    150.1885      0.0238     -0.0855     -0.0675      1.0177
     -7.4481    157.7367     -0.0863      0.0161     -0.0552     -0.1678
    -36.2527    140.0965      0.0208     -0.0085     -0.0390      0.1959
    -35.3646    140.7113     -0.0644      0.0695     -0.1481     -1.9224
    -34.4409    140.1970     -0.0433      0.0432     -0.1232     -1.2450
    -34.4737    141.3072     -0.0851      0.1041     -0.1900     -2.5800
    -33.5802    141.8856     -0.1486      0.1426     -0.2872     -4.1936
    -32.6624    141.3645     -0.0983      0.0888     -0.2394     -2.2465
    -32.6844    142.4483     -0.1632      0.1357     -0.3148     -3.5187
    -31.7868    142.9971     -0.0763      0.0040     -0.2316     -1.2751
    -30.8760    142.4708     -0.0780      0.0436     -0.2457     -2.1894
    -30.8880    143.5344     -0.0475     -0.0146     -0.2031     -1.0596
    -29.9884    144.0625     -0.0164     -0.0591     -0.1863     -0.4275
    -29.0858    143.5342     -0.0589     -0.0177     -0.2427     -1.6764
    -29.0884    144.5833     -0.0382     -0.0616     -0.2040     -1.1363
    -28.1884    145.0988     -0.0677     -0.0444     -0.2476     -1.9757
    -27.2949    144.5712     -0.0695     -0.0493     -0.2567     -1.9658
    -27.2885    145.6100     -0.0504     -0.0729     -0.2266     -1.8527
    -26.3889    146.1181     -0.0467     -0.1008     -0.2014     -1.4195
    -25.5049    145.5924     -0.0134     -0.1235     -0.1714     -0.5187
    -25.4897    146.6238     -0.0204     -0.1248     -0.1499     -1.0343
    -24.5910    147.1276      0.0475     -0.1797     -0.0802      2.2829
    -23.7163    146.6039      0.0305     -0.1475     -0.0971      0.6402
    -23.6927    147.6301      0.0552     -0.1621     -0.0688      1.4089
    -22.7949    148.1317      0.0532     -0.1064     -0.0812      1.9461
    -21.9292    147.6100      0.0430     -0.0949     -0.0718      1.4082
    -21.8974    148.6328      0.0520     -0.0917     -0.0772      1.5573
    -21.0001    149.1339      0.0113     -0.0731     -0.0760      0.3787
    -35.2790    138.4629     -0.0118      0.0042     -0.0615     -0.3309
    -34.3997    139.0893     -0.0250      0.0011     -0.0753     -0.7138
    -33.5173    139.6956     -0.0729      0.0832     -0.1795     -1.9137
    -32.5935    139.2044     -0.0682      0.0639     -0.1644     -2.1606
    -32.6321    140.2832     -0.0905      0.1012     -0.2149     -2.6117
    -31.7447    140.8536     -0.1102      0.0760     -0.2599     -2.2650
    -30.8271    140.3502     -0.0984      0.0897     -0.2625     -2.7652
    -30.8557    141.4094     -0.1092      0.0880     -0.2712     -3.0646
    -29.9656    141.9529     -0.0530      0.0098     -0.2286     -1.4650
    -29.0559    141.4417     -0.0937      0.0515     -0.2704     -2.6637
    -29.0750    142.4869     -0.0514     -0.0182     -0.2394     -1.2552
    -28.1841    143.0134     -0.0925      0.0104     -0.2960     -2.8501
    -27.2834    142.4989     -0.1177      0.0389     -0.3051     -3.3239
    -27.2932    143.5341     -0.1126      0.0095     -0.3049     -2.7769
    -26.4025    144.0503     -0.0827     -0.0390     -0.2655     -2.2930
    -25.5111    143.5349     -0.0993     -0.0116     -0.2940     -2.7189
    -25.5120    144.5628     -0.0533     -0.0799     -0.2435     -1.7998
    -24.6218    145.0724     -0.0147     -0.1199     -0.1609     -0.6157
    -23.7397    144.5573     -0.0350     -0.0891     -0.1838     -0.8128
    -23.7319    145.5797      0.0018     -0.1248     -0.1377     -0.1028
    -22.8424    146.0852      0.0210     -0.1208     -0.1081      0.4758
    -21.9694    145.5709     -0.0084     -0.0976     -0.1214     -0.0316
    -21.9532    146.5894      0.0195     -0.1155     -0.1019      0.4741
    -21.0641    147.0928      0.0256     -0.1106     -0.0784      1.5595
    -20.1997    146.5798     -0.1146     -0.0037     -0.1509     -3.1326
    -20.1751    147.5959     -0.0673     -0.0123     -0.1224     -1.6172
    -34.2253    135.7836      0.0098     -0.0091     -0.0438      0.2900
    -32.4916    137.0552     -0.0408      0.0148     -0.1075     -1.0993
    -32.5467    138.1283     -0.0530      0.0361     -0.1284     -1.5783
    -31.6695    138.7199     -0.0899      0.0536     -0.1892     -2.5311
    -30.7455    138.2394     -0.0790      0.0627     -0.2098     -2.2672
    -30.7904    139.2935     -0.0958      0.0949     -0.2490     -2.7011
    -29.9099    139.8520     -0.0922      0.0782     -0.2682     -2.6002
    -28.9934    139.3575     -0.0923      0.0837     -0.2992     -2.4995
    -29.0287    140.3985     -0.0969      0.0714     -0.2903     -2.4211
    -28.1472    140.9356     -0.0944      0.0441     -0.2863     -2.7141
    -27.2396    140.4338     -0.0983      0.0575     -0.3281     -2.6625
    -27.2655    141.4655     -0.0939      0.0252     -0.2885     -2.4274
    -26.3838    141.9895     -0.1257      0.0451     -0.3235     -2.8775
    -25.4855    141.4843     -0.1178      0.0419     -0.3148     -3.2754
    -25.5022    142.5088     -0.1392      0.0672     -0.3446     -3.7720
    -24.6208    143.0242     -0.0901     -0.0354     -0.2910     -2.2260
    -23.7317    142.5175     -0.1078      0.0072     -0.2841     -2.8200
    -23.7396    143.5366     -0.0736     -0.0430     -0.2601     -1.6660
    -22.8586    144.0464     -0.0423     -0.0712     -0.1796     -0.9450
    -21.9786    143.5390     -0.0527     -0.0541     -0.1913     -1.2067
    -21.9778    144.5542     -0.0212     -0.0847     -0.1508     -0.3426
    -21.0971    145.0605     -0.0139     -0.0907     -0.1364     -0.1209
    -20.2257    144.5533     -0.0323     -0.0201     -0.1523     -0.7898
    -20.2165    145.5657     -0.0191     -0.0464     -0.1328      0.3460
    -19.3359    146.0704     -0.1252      0.0229     -0.1487     -3.2669
    -18.4728    145.5640     -0.1434      0.0167     -0.1291     -3.8309
     -9.6574    150.7185      0.1873      0.0217     -0.0009      2.5032
    -33.2914    135.3489     -0.0178     -0.0015     -0.0610     -0.4619
    -32.3568    134.9184     -0.0157     -0.0161     -0.0860     -0.4309
    -32.4283    135.9852     -0.0162     -0.0081     -0.0800     -0.4304
    -31.5617    136.5975     -0.0524      0.0169     -0.1632     -1.3676
    -30.6316    136.1398     -0.0450      0.0166     -0.1750     -1.2576
    -30.6926    137.1881     -0.0760      0.0497     -0.2042     -2.1499
    -29.8218    137.7606     -0.0841      0.0763     -0.2369     -2.4205
    -28.8988    137.2824     -0.0818      0.0632     -0.2731     -2.0183
    -28.9501    138.3187     -0.0845      0.0746     -0.2642     -2.4161
    -28.0780    138.8658     -0.0932      0.0719     -0.2912     -2.7078
    -27.1639    138.3764     -0.0783      0.0615     -0.3217     -2.2304
    -27.2057    139.4042     -0.0894      0.0604     -0.2983     -2.5797
    -26.3333    139.9356     -0.0895      0.0452     -0.3242     -2.7557
    -25.4283    139.4404     -0.0918      0.0497     -0.3211     -2.5674
    -25.4608    140.4615     -0.1009      0.0488     -0.3193     -2.6468
    -24.5884    140.9827     -0.1237      0.0592     -0.3424     -3.1835
    -23.6927    140.4841     -0.1039     -0.0281     -0.2650     -0.6152
    -23.7161    141.5000     -0.1202      0.0294     -0.3083     -3.2324
    -22.8438    142.0141     -0.0932     -0.0130     -0.2641     -2.4597
    -21.9571    141.5135     -0.0632     -0.0514     -0.2212     -1.6975
    -21.9716    142.5255     -0.0628     -0.0609     -0.2260     -1.3473
    -21.0995    143.0348     -0.0320     -0.1320     -0.1269      0.3630
    -20.2215    142.5332     -0.0190     -0.1002     -0.1511     -0.6373
    -20.2274    143.5425     -0.0182     -0.0901     -0.1405     -0.3553
    -19.3552    144.0490     -0.0237     -0.0257     -0.1495     -0.6384
    -18.4855    143.5471     -0.0207     -0.0249     -0.1171     -0.5614
    -18.4829    144.5548     -0.0303      0.0083     -0.1283     -0.7568
    -17.6105    145.0603     -0.1394      0.0119     -0.1101     -3.3758
    -16.7488    144.5587     -0.0740     -0.0050     -0.0925     -0.2226
    -16.7376    145.5660     -0.1467      0.0154     -0.0977     -3.9746
     -9.7628    148.6633      0.1131      0.0414      0.0528      1.9586
     -9.7145    149.6877      0.0181     -0.0043     -0.0066      1.0072
     -4.5866    152.7569      0.0242      0.0346      0.0288      1.2204
    -32.2772    133.8549     -0.0153     -0.0227     -0.0702     -0.4363
    -31.4216    134.4876     -0.0117     -0.0223     -0.1109     -0.2923
    -30.4857    134.0526     -0.0025     -0.0484     -0.1210     -0.0493
    -30.5626    135.0945     -0.0075     -0.0276     -0.1273     -0.1825
    -29.7016    135.6800     -0.0534      0.0235     -0.1936     -1.5803
    -28.7725    135.2176     -0.0510      0.0071     -0.1979     -1.4861
    -28.8396    136.2486     -0.0888      0.0668     -0.2435     -2.5920
    -27.9770    136.8046     -0.0889      0.0654     -0.2913     -2.3041
    -27.0567    136.3273     -0.1215      0.0859     -0.3112     -3.2607
    -27.1142    137.3508     -0.1037      0.0826     -0.2998     -3.0136
    -26.2512    137.8892     -0.0960      0.0677     -0.3134     -2.7750
    -25.3400    137.4037     -0.1304      0.1149     -0.3895     -3.7279
    -25.3881    138.4211     -0.0966      0.0723     -0.3458     -2.7989
    -24.5249    138.9477     -0.1123      0.0646     -0.3466     -2.7972
    -23.6228    138.4572     -0.1364      0.0687     -0.3575     -3.3811
    -23.6616    139.4698     -0.1226      0.0608     -0.3308     -3.4064
    -22.7983    139.9880     -0.1178      0.0314     -0.3136     -3.0939
    -21.9052    139.4940     -0.0729     -0.0182     -0.2707     -1.5455
    -21.9349    140.5030     -0.0660     -0.0357     -0.2468     -1.8168
    -21.0715    141.0153     -0.0337     -0.0902     -0.1981     -0.8822
    -20.1871    140.5191     -0.0170     -0.0881     -0.1843     -0.4003
    -20.2080    141.5254     -0.0234     -0.1098     -0.1783     -0.3094
    -19.3444    142.0339     -0.0084     -0.1048     -0.1386     -0.1525
    -18.4684    141.5364      0.0172     -0.1128     -0.0946      0.5095
    -18.4807    142.5410      0.0131     -0.0903     -0.1004      0.3373
    -17.6167    143.0473     -0.0051     -0.0352     -0.0904      0.0184
    -16.7488    142.5492     -0.0061     -0.0555     -0.0751      0.1260
    -16.7525    143.5532     -0.0275      0.0263     -0.1263     -3.3141
    -15.8878    144.0590     -0.0724      0.0138     -0.1053     -2.0831
    -15.0276    143.5608     -0.1164      0.0460     -0.1344     -3.3287
    -15.0226    144.5653     -0.1307      0.0459     -0.1291     -3.1382
     -9.8036    147.6438      0.0685     -0.0978      0.0430      1.9473
     -8.9257    148.1707      0.1289      0.0465      0.0851      0.7515
     -8.0879    147.6823      0.2633     -0.0225      0.0125     -0.1774
     -2.9646    150.8719      0.0317     -0.0069     -0.0230     -0.1939
    -31.2497    132.3915     -0.0101     -0.0413     -0.0971     -0.2887
    -30.3087    131.9791     -0.0088     -0.0555     -0.1239     -0.2413
    -30.4011    133.0141     -0.0077     -0.0512     -0.1127     -0.1982
    -29.5500    133.6113      0.0015     -0.0620     -0.1369      0.0397
    -28.6150    133.1639     -0.0383     -0.0370     -0.1794     -1.1207
    -28.6976    134.1893     -0.0207     -0.0389     -0.1662     -0.6086
    -27.8446    134.7531     -0.0922      0.0583     -0.2540     -2.6924
    -26.9185    134.2873     -0.0950      0.0171     -0.2746     -2.5520
    -26.9914    135.3062     -0.1077      0.0771     -0.2704     -3.0962
    -26.1380    135.8507     -0.1301      0.1138     -0.3284     -3.6970
    -25.2210    135.3748     -0.1191      0.1086     -0.3517     -3.3880
    -25.2843    136.3882     -0.1305      0.1323     -0.3749     -3.6981
    -24.4305    136.9198     -0.1248      0.1185     -0.3798     -3.5374
    -23.5225    136.4371     -0.1508      0.1861     -0.4886     -5.6365
    -23.5765    137.4462     -0.1459      0.0996     -0.4032     -3.6969
    -22.7223    137.9683     -0.1534      0.0868     -0.3550     -3.4155
    -21.8232    137.4808     -0.1148      0.0359     -0.3510     -3.1823
    -21.8680    138.4866     -0.1136      0.0375     -0.3402     -2.4978
    -21.0134    139.0018     -0.0457     -0.0540     -0.2421     -1.2632
    -20.1230    138.5109     -0.0635     -0.0318     -0.2623     -1.7256
    -20.1588    139.5143     -0.0394     -0.0580     -0.2298     -0.9836
    -19.3039    140.0246     -0.0260     -0.0886     -0.1895     -0.4363
    -18.4219    139.5314     -0.0562     -0.0432     -0.2033     -1.2185
    -18.4488    140.5332     -0.0339     -0.0762     -0.1694     -0.6395
    -17.5934    141.0404     -0.0005     -0.0754     -0.1141     -0.1551
    -16.7378    141.5467     -0.0767     -0.0388     -0.1160     -1.5649
    -15.8817    142.0524     -0.0833     -0.0071     -0.1126     -1.5978
    -15.0252    142.5581     -0.0701      0.0084     -0.1102     -1.4457
    -14.1680    143.0639     -0.1420      0.0525     -0.1349     -4.0395
    -13.3092    142.5680     -0.1162      0.0510     -0.1304     -2.7349
     -8.1241    146.6634      0.1565     -0.0573     -0.0144      0.0055
     -6.4138    146.7175      0.0647      0.0526      0.0397      0.3165
     -6.3744    147.7440      0.1480     -0.0002      0.0114      0.8782
    -31.7614    128.5909     -0.0233     -0.0279     -0.0921     -1.0674
    -31.0470    130.3101     -0.0146     -0.0420     -0.1069     -0.4192
    -30.1015    129.9203     -0.0191     -0.0437     -0.1374     -0.5111
    -30.2088    130.9478     -0.0132     -0.0501     -0.1185     -0.3746
    -29.3675    131.5557     -0.0089     -0.0723     -0.1397     -0.2728
    -28.4270    131.1223     -0.0334     -0.0537     -0.1821     -0.9726
    -28.5248    132.1416     -0.0199     -0.0602     -0.1587     -0.5675
    -27.6814    132.7119     -0.0625     -0.0143     -0.2194     -1.8199
    -26.7498    132.2570     -0.0600     -0.0233     -0.2239     -1.7334
    -26.8379    133.2709     -0.0675     -0.0092     -0.2231     -1.9506
    -25.9941    133.8209     -0.1024      0.0615     -0.2672     -2.9723
    -25.0716    133.3541     -0.0541      0.0212     -0.2603     -1.6049
    -25.1500    134.3634     -0.0869      0.0666     -0.3019     -2.4761
    -24.3057    134.8994     -0.0987      0.0703     -0.3338     -2.4755
    -23.3923    134.4244     -0.0594      0.0248     -0.2777     -1.6570
    -23.4611    135.4298     -0.0990      0.0779     -0.3371     -2.9620
    -22.6162    135.9553     -0.1374      0.0875     -0.3878     -3.7763
    -21.7116    135.4742     -0.1192      0.0703     -0.3875     -3.1765
    -21.7711    136.4767     -0.1614      0.0896     -0.4029     -3.1153
    -20.9257    136.9944     -0.1039      0.0219     -0.3510     -2.6839
    -20.0296    136.5087     -0.0975      0.0343     -0.3422     -2.5827
    -20.0800    137.5090     -0.0741     -0.0081     -0.3067     -1.8190
    -19.2339    138.0211     -0.0586     -0.0321     -0.2660     -1.5933
    -18.3462    137.5320     -0.0749      0.0054     -0.2564     -1.8188
    -18.3876    138.5310     -0.0669     -0.0262     -0.2373     -1.6884
    -17.5410    139.0391     -0.0658     -0.0274     -0.1960     -1.3023
    -12.4511    142.0729     -0.1313      0.0220     -0.1088     -0.6639
    -11.6000    142.5798     -0.2112      0.0850     -0.1449     -6.0004
     -8.1917    143.6228     -0.0248     -0.0218     -0.0264      0.3763
     -7.3140    145.1595      0.1273     -0.0277     -0.0066     -0.1182
     -6.4763    144.6712      0.0430     -0.0555      0.0206      1.2389
     -6.4488    145.6929      0.0838      0.0055      0.0915      2.3600
     -5.5828    146.2360      0.0648     -0.0015     -0.0054      0.8428
    -31.5025    126.5102     -0.0513      0.0096     -0.1213     -1.4534
    -31.6356    127.5489     -0.0267     -0.0279     -0.0951     -0.7620
    -30.8146    128.2437     -0.0220     -0.0239     -0.1262     -0.6185
    -29.8652    127.8764     -0.0305     -0.0256     -0.1550     -0.8182
    -29.9869    128.8965     -0.0267     -0.0366     -0.1419     -0.7348
    -29.1553    129.5139     -0.0237     -0.0590     -0.1619     -0.6563
    -28.2096    129.0934     -0.0439     -0.0461     -0.1939     -1.2359
    -28.3220    130.1063     -0.0262     -0.0650     -0.1657     -0.7288
    -27.4882    130.6819     -0.0484     -0.0511     -0.2004     -1.3556
    -26.5514    130.2370     -0.0497     -0.0406     -0.2035     -1.4250
    -26.6542    131.2457     -0.0494     -0.0429     -0.1995     -1.4046
    -25.8201    131.8003     -0.0650     -0.0098     -0.2279     -1.8694
    -24.8926    131.3422     -0.0542     -0.0094     -0.2468     -1.7564
    -24.9858    132.3470     -0.0631      0.0060     -0.2458     -1.8616
    -24.1511    132.8869     -0.0498      0.0261     -0.2630     -1.4863
    -23.2326    132.4194     -0.0403     -0.0031     -0.2696     -1.1540
    -23.3161    133.4209     -0.0406      0.0150     -0.2698     -1.2192
    -22.4806    133.9495     -0.0576      0.0233     -0.3095     -1.7052
    -21.5707    133.4746     -0.0989      0.0482     -0.3432     -2.1763
    -21.6448    134.4735     -0.0986      0.0604     -0.3591     -2.5920
    -20.8086    134.9935     -0.1452      0.0799     -0.3534     -1.9986
    -19.9072    134.5129     -0.1287      0.0795     -0.3740     -3.6063
    -19.9720    135.5100     -0.1379      0.0799     -0.3804     -3.9153
    -19.1350    136.0235     -0.0868      0.0273     -0.3309     -2.0845
    -18.2419    135.5386     -0.1100      0.0458     -0.3226     -3.1549
    -18.2976    136.5345     -0.0845      0.0068     -0.2943     -2.2887
    -17.4598    137.0435     -0.0869      0.0126     -0.2453     -2.4758
    -16.5748    136.5551     -0.1676      0.0624     -0.2685     -4.3306
    -16.6216    137.5507     -0.1413      0.0412     -0.2341     -3.3253
     -9.0471    142.1009     -0.1817     -0.0131     -0.0362      1.5904
     -8.1984    141.6071     -0.0702     -0.0204     -0.0240      0.1282
     -8.1990    142.6138     -0.1313     -0.0152     -0.0317      1.0190
     -7.3485    143.1309      0.0020     -0.0215     -0.0210      0.2043
     -6.5061    142.6386      0.0111     -0.0122      0.0065      0.1410
     -6.4954    143.6532      0.0124      0.0032      0.0109      0.8464
     -5.6398    144.1815      0.0597     -0.0418      0.0619      1.6372
     -4.8036    143.6916     -0.0190      0.0062      0.0150     -0.3683
     -4.7826    144.7173      0.0077     -0.1067      0.1010      9.0990
    -33.7226    123.0561     -0.0900      0.0354     -0.0950     -2.5106
    -32.7839    122.8371     -0.0969      0.0876     -0.1411     -2.7435
    -32.9468    123.9012     -0.0907      0.0357     -0.1084     -2.5687
    -32.1602    124.7090     -0.0860      0.0537     -0.1386     -2.4528
    -31.2153    124.4416     -0.0845      0.0666     -0.1634     -2.4181
    -31.3623    125.4745     -0.0526      0.0141     -0.1227     -1.5175
    -30.5538    126.1920     -0.0219     -0.0078     -0.1350     -0.6496
    -29.6013    125.8472     -0.0200     -0.0226     -0.1473     -0.5767
    -29.7366    126.8600     -0.0222     -0.0261     -0.1403     -0.6044
    -28.9144    127.4864     -0.0335     -0.0459     -0.1786     -0.8897
    -27.9639    127.0776     -0.0324     -0.0504     -0.1919     -0.9097
    -28.0902    128.0839     -0.0418     -0.0372     -0.1927     -1.1698
    -27.2658    128.6635     -0.0464     -0.0596     -0.2064     -1.2106
    -26.3242    128.2278     -0.0573     -0.0365     -0.2311     -1.6704
    -26.4414    129.2311     -0.0544     -0.0504     -0.2128     -1.5113
    -25.6169    129.7894     -0.0567     -0.0334     -0.2114     -1.6493
    -24.6848    129.3395     -0.0690     -0.0069     -0.2628     -2.0138
    -24.7923    130.3397     -0.0594     -0.0122     -0.2456     -1.8884
    -23.9673    130.8830     -0.0597      0.0030     -0.2553     -1.7906
    -23.0440    130.4226     -0.0403     -0.0174     -0.2932     -1.2313
    -23.1418    131.4200     -0.0420     -0.0048     -0.2774     -1.4438
    -22.3159    131.9512     -0.0295     -0.0194     -0.2718     -0.8424
    -21.4013    131.4823     -0.0682      0.0217     -0.3319     -1.7489
    -21.4896    132.4775     -0.0588      0.0126     -0.3051     -1.5955
    -20.6627    132.9994     -0.1219      0.0854     -0.3831     -3.1346
    -19.7564    132.5237     -0.1248      0.0832     -0.3724     -3.5107
    -19.8353    133.5174     -0.1388      0.0824     -0.3785     -2.9311
    -19.0075    134.0322     -0.1304      0.0797     -0.3666     -3.6996
    -18.1094    133.5512     -0.1048      0.0387     -0.3311     -1.4951
    -18.1791    134.5441     -0.1059      0.0745     -0.3564     -2.5726
    -17.3503    135.0536     -0.0963      0.0102     -0.2840     -0.9570
    -16.4602    134.5683     -0.1023      0.0402     -0.2434     -2.9482
    -16.5209    135.5610     -0.1071      0.0423     -0.2699     -3.1863
    -15.6911    136.0668     -0.1713      0.0639     -0.2285     -4.9242
     -8.1902    140.6026     -0.0381     -0.0170     -0.0348      0.2809
     -7.3506    141.1130     -0.0374     -0.0173     -0.0263     -0.2522
     -6.5037    140.6183      0.0207     -0.0292     -0.0223     -0.4049
     -6.5088    141.6271     -0.0184     -0.0268     -0.0219     -0.4846
     -5.6645    142.1458      0.0246     -0.0345     -0.0049     -0.3079
     -4.8235    141.6526     -0.0596     -0.0099      0.0033      0.0363
     -4.8175    142.6702     -0.0270     -0.0130      0.0034     -0.1297
     -3.9682    143.2018     -0.0261      0.0085      0.0135     -0.4348
    -33.9229    118.8844     -0.0314      0.0204     -0.0598     -0.8039
    -33.3709    120.8948     -0.0747      0.0668     -0.1114     -2.0350
    -32.4352    120.7120     -0.0668      0.0671     -0.1141     -1.8224
    -32.6135    121.7742     -0.0968      0.0959     -0.1409     -2.7313
    -31.8439    122.6152     -0.1088      0.0952     -0.1691     -3.0843
    -30.9007    122.3814     -0.1027      0.0822     -0.1621     -2.9117
    -31.0614    123.4107     -0.0948      0.0800     -0.1765     -2.6934
    -30.2659    124.1530     -0.0431      0.0256     -0.1593     -1.2175
    -29.3112    123.8313     -0.0495      0.0231     -0.1696     -1.4277
    -29.4594    124.8378     -0.0263     -0.0079     -0.1510     -0.7711
    -28.6463    125.4728     -0.0241     -0.0451     -0.1691     -0.6965
    -27.6913    125.0746     -0.0451     -0.0232     -0.2013     -1.3465
    -27.8309    126.0745     -0.0313     -0.0552     -0.1820     -0.8702
    -27.0153    126.6569     -0.0482     -0.0427     -0.2219     -1.3814
    -26.0695    126.2293     -0.0476     -0.0594     -0.2227     -1.4311
    -26.2002    127.2272     -0.0423     -0.0519     -0.2157     -1.0452
    -25.3853    127.7884     -0.0596     -0.0797     -0.2019     -0.4312
    -24.4490    127.3463     -0.0459     -0.0534     -0.2497     -1.3512
    -24.5703    128.3417     -0.0605     -0.0255     -0.2653     -1.8050
    -23.7550    128.8878     -0.0647     -0.0037     -0.2936     -1.9697
    -22.8275    128.4342     -0.0409     -0.0235     -0.3256     -1.2322
    -22.9392    129.4273     -0.0553     -0.0055     -0.3157     -1.5856
    -22.1229    129.9608     -0.0272     -0.0294     -0.2917     -0.6932
    -21.2040    129.4976     -0.0640      0.0180     -0.3462     -1.7308
    -21.3061    130.4890     -0.0485     -0.0010     -0.3144     -1.2862
    -20.4886    131.0124     -0.0866      0.0607     -0.3825     -2.5136
    -19.5779    130.5414     -0.1226      0.0878     -0.3717     -3.3963
    -19.6706    131.5317     -0.1157      0.0649     -0.3811     -2.1851
    -18.8520    132.0473     -0.1426      0.0835     -0.3795     -2.8940
    -17.9493    131.5700     -0.1757      0.1232     -0.4017     -3.2072
    -18.0328    132.5598     -0.1659      0.1064     -0.3871     -2.5974
    -17.2130    133.0696     -0.1198      0.0574     -0.3235     -2.5911
    -16.3183    132.5872     -0.1239      0.0560     -0.2683     -2.6910
    -16.3926    133.5770     -0.0895      0.0309     -0.2692     -2.2496
    -15.5717    134.0825     -0.1047      0.0389     -0.2385     -1.9173
    -14.6847    133.5959     -0.0833     -0.0139     -0.1810      0.1804
    -14.7501    134.5863     -0.0951      0.0303     -0.2204     -2.6321
    -13.9279    135.0889     -0.1307     -0.0007     -0.1569     -1.0521
    -13.0485    134.5989     -0.2346      0.0869     -0.2121     -3.7409
    -13.1051    135.5905     -0.2381      0.0673     -0.1797     -3.3503
     -8.1517    138.5989     -0.0299      0.0083     -0.0229      0.8235
     -7.3223    139.1041      0.0260     -0.0125     -0.0241      0.1897
     -6.4712    138.6075      0.0157     -0.0211     -0.0216     -0.2796
     -6.4911    139.6119      0.0167     -0.0221     -0.0251     -0.2701
     -5.6577    140.1231      0.0172     -0.0305     -0.0216     -0.4498
     -4.8128    139.6270     -0.0142     -0.0178     -0.0083     -0.2742
     -4.8218    140.6385     -0.0003     -0.0133     -0.0004      0.0266
     -3.9831    141.1591     -0.0648     -0.0005      0.0153      0.0425
     -3.1436    140.6654      0.0486      0.0024      0.0132     -0.2705
     -3.1415    141.6864     -0.0060      0.0018      0.0119      0.2346
    -34.4590    116.8084     -0.0317      0.0332     -0.0577     -0.8368
    -33.5418    116.6935     -0.0318      0.0197     -0.0604     -0.3386
    -33.7319    117.7909     -0.0315      0.0207     -0.0602     -0.8025
    -32.9924    118.7368     -0.0568      0.0684     -0.1071     -1.5150
    -32.0643    118.5873     -0.0553      0.0735     -0.1114     -1.3332
    -32.2502    119.6497     -0.0711      0.0640     -0.1160     -1.9472
    -31.4988    120.5249     -0.1049      0.0945     -0.1912     -2.9359
    -30.5595    120.3233     -0.0996      0.0889     -0.1942     -2.7794
    -30.7333    121.3526     -0.0985      0.0885     -0.1938     -2.7496
    -29.9522    122.1231     -0.0696      0.0407     -0.1936     -1.9278
    -28.9967    121.8260     -0.0653      0.0325     -0.1890     -1.6898
    -29.1569    122.8275     -0.0511      0.0210     -0.1729     -1.4034
    -28.3527    123.4722     -0.0353     -0.0151     -0.1802     -1.0531
    -27.3935    123.0835     -0.0315     -0.0294     -0.1890     -0.9886
    -27.5454    124.0777     -0.0301     -0.0376     -0.1742     -0.2962
    -26.7384    124.6619     -0.0482     -0.0451     -0.2148     -1.4210
    -25.7885    124.2413     -0.0097     -0.0912     -0.1825     -0.2818
    -25.9321    125.2341     -0.0380     -0.0674     -0.2066     -1.0798
    -25.1265    125.7975     -0.0279     -0.1006     -0.1974     -0.5406
    -24.1865    125.3622     -0.0182     -0.0636     -0.2313     -0.5249
    -24.3210    126.3531     -0.0357     -0.0620     -0.2335     -0.9993
    -23.5153    126.9015     -0.0450     -0.0301     -0.2818     -1.3705
    -22.5841    126.4540     -0.0627     -0.0290     -0.3280     -1.1874
    -22.7091    127.4431     -0.0631     -0.0143     -0.3214     -1.2033
    -21.9024    127.9784     -0.0483     -0.0127     -0.3385     -1.3406
    -20.9797    127.5204     -0.0859      0.0278     -0.3827     -1.7219
    -21.0951    128.5081     -0.0603     -0.0015     -0.3553     -1.3661
    -20.2871    129.0327     -0.0807      0.0560     -0.3555     -2.3110
    -19.3725    128.5660     -0.1260      0.1003     -0.4072     -2.9241
    -19.4785    129.5528     -0.1089      0.1249     -0.4244     -3.8562
    -18.6692    130.0690     -0.1432      0.1090     -0.3616     -3.9564
    -17.7625    129.5952     -0.1526      0.0971     -0.3242     -3.5379
    -17.8592    130.5818     -0.1507      0.1013     -0.3785     -2.7056
    -17.0486    131.0916     -0.1806      0.1222     -0.3937     -2.9752
    -16.1497    130.6119     -0.0957      0.0428     -0.2763     -2.0635
    -16.2373    131.5988     -0.1286      0.0446     -0.2774     -0.7247
    -15.4253    132.1038     -0.0846      0.0231     -0.2377     -1.7539
    -14.5340    131.6191     -0.0600     -0.0211     -0.1725      0.1532
    -14.6126    132.6068     -0.0742      0.0090     -0.2038     -1.5797
    -13.7993    133.1083     -0.0704      0.0225     -0.1895     -2.5952
    -12.9155    132.6195     -0.0668      0.0425     -0.1624     -1.7000
    -12.9852    133.6086     -0.0752      0.0129     -0.1465     -0.3849
    -12.1705    134.1079     -0.2294      0.1187     -0.2024     -6.0692
     -5.6214    138.1098      0.0317     -0.0243     -0.0235     -0.5863
     -4.7730    137.6106      0.0197     -0.0071     -0.0024      0.3135
     -4.7965    138.6178      0.0015     -0.0172     -0.0154     -0.3654
     -3.9693    139.1299     -0.0216      0.0404      0.0277     -0.3189
     -3.1273    138.6312     -0.0032      0.0023      0.0053      0.2603
     -3.1392    139.6470     -0.0120     -0.0041      0.0063     -0.0091
    -32.6218    116.5830     -0.0267      0.0713     -0.0917     -0.6977
    -31.7039    116.4645     -0.0242      0.0708     -0.0894     -0.6325
    -31.8858    117.5280     -0.0560      0.0829     -0.1179     -1.5543
    -31.1354    118.4324     -0.0742      0.0923     -0.1902     -2.1041
    -30.2049    118.2606     -0.0746      0.0891     -0.1921     -2.0897
    -30.3813    119.2926     -0.0968      0.0818     -0.2019     -2.7263
    -29.6149    120.0977     -0.0806      0.0384     -0.2215     -2.2570
    -28.6605    119.8285     -0.0781      0.0336     -0.2213     -2.2303
    -28.8309    120.8264     -0.0701      0.0352     -0.2046     -2.0709
    -28.0352    121.4827     -0.0496     -0.0029     -0.2013     -1.4039
    -27.0721    121.1028     -0.0668      0.0094     -0.2312     -1.8630
    -27.2356    122.0920     -0.0490     -0.0088     -0.2017     -1.4215
    -26.4364    122.6774     -0.0388     -0.0324     -0.2145     -1.2288
    -25.4828    122.2626     -0.0409     -0.0399     -0.2173     -1.2170
    -25.6386    123.2509     -0.0176     -0.0779     -0.1926     -0.5583
    -24.8419    123.8159     -0.0015     -0.1234     -0.1642      0.2990
    -23.8987    123.3866     -0.0095     -0.0775     -0.1897      0.1960
    -24.0457    124.3734     -0.0033     -0.0835     -0.1924      0.0438
    -23.2494    124.9236     -0.0245     -0.0530     -0.2498     -0.3652
    -22.3152    124.4815     -0.0451     -0.0113     -0.3212     -0.9217
    -22.4528    125.4669     -0.0455     -0.0240     -0.3177     -0.8539
    -21.6556    126.0037     -0.0756      0.0033     -0.3823     -1.3965
    -20.7298    125.5503     -0.1390      0.0638     -0.4305     -2.4251
    -20.8579    126.5345     -0.1243      0.0573     -0.4302     -2.4426
    -20.0594    127.0600     -0.1138      0.0509     -0.4055     -2.1342
    -19.1415    126.5970     -0.1447      0.0853     -0.3862     -3.3644
    -19.2601    127.5807     -0.1099      0.0485     -0.3555     -2.1658
    -18.4602    128.0972     -0.1393      0.1156     -0.3789     -3.3717
    -17.5502    127.6263     -0.1743      0.0790     -0.3190     -1.0525
    -17.6595    128.6100     -0.1675      0.0905     -0.3573     -1.3819
    -16.8580    129.1196     -0.1685      0.1036     -0.3360     -4.1918
    -15.9556    128.6421     -0.1769      0.0977     -0.2807     -4.7742
    -16.0558    129.6263     -0.1650      0.0842     -0.3185     -3.6348
    -15.2528    130.1305     -0.1017     -0.0104     -0.1973      0.5577
    -14.3579    129.6474     -0.1373      0.0362     -0.1976     -3.0820
    -14.4491    130.6326     -0.0960      0.0136     -0.1963     -1.7538
    -13.6446    131.1329     -0.0786     -0.0048     -0.1715     -0.6545
    -12.7571    130.6450     -0.1326      0.0035     -0.1264     -0.3941
    -12.8394    131.6316     -0.0980     -0.0041     -0.1385     -0.1754
     -6.3224    134.6056      0.1852     -0.0063      0.0441      2.6147
     -4.7423    136.6052      0.0753     -0.0078      0.0014      0.3652
     -3.9260    137.1098      0.0132      0.0346      0.0394     -0.2609
     -3.0803    136.6072     -0.0117      0.0044      0.0065      0.0776
     -3.1077    137.6179     -0.0233     -0.0038     -0.0017      0.0226
     -2.2868    138.1306     -0.0111      0.0105      0.0135      0.2773
    -30.7955    116.3275     -0.0679      0.0980     -0.1671     -1.9551
    -29.8677    116.2119     -0.0679      0.1007     -0.1702     -1.9252
    -30.0436    117.2273     -0.0747      0.0881     -0.1995     -2.1236
    -29.2713    118.0760     -0.1068      0.0541     -0.2498     -3.0061
    -28.3208    117.8381     -0.1106      0.0656     -0.2591     -3.0745
    -28.4889    118.8318     -0.0803      0.0321     -0.2319     -2.3091
    -27.6979    119.5014     -0.0709      0.0157     -0.2399     -2.0083
    -26.7332    119.1288     -0.0846      0.0197     -0.2624     -2.3781
    -26.9039    120.1153     -0.0735      0.0094     -0.2383     -1.9715
    -26.1114    120.7018     -0.0845      0.0023     -0.2513     -2.2825
    -25.1552    120.2907     -0.0771     -0.0312     -0.2398     -1.5806
    -25.3213    121.2760     -0.0664     -0.0353     -0.2215     -1.2289
    -24.5332    121.8425     -0.0212     -0.1071     -0.1709     -0.0031
    -23.5877    121.4178     -0.0194     -0.0882     -0.1757      0.4633
    -23.7459    122.4015     -0.0039     -0.0986     -0.1742      0.2653
    -22.9589    122.9532     -0.0059     -0.0489     -0.2144     -0.0462
    -22.0225    122.5154     -0.0624     -0.0189     -0.2950     -0.4399
    -22.1717    123.4978     -0.0505     -0.0118     -0.2875     -0.6404
    -21.3841    124.0357     -0.0757      0.0039     -0.3544     -1.0860
    -20.4560    123.5860     -0.1014      0.0327     -0.3690     -1.3292
    -20.5958    124.5675     -0.0823      0.0167     -0.3574     -1.0063
    -19.8067    125.0936     -0.1521      0.1021     -0.4442     -3.4925
    -18.8866    124.6336     -0.1226      0.0879     -0.3764     -2.2545
    -19.0169    125.6147     -0.1527      0.0874     -0.3963     -3.0857
    -18.2263    126.1313     -0.1317      0.0898     -0.3511     -2.0486
    -17.3138    125.6627     -0.1504      0.0548     -0.2759     -0.9184
    -17.4348    126.6439     -0.1452      0.0287     -0.2658     -0.4581
    -16.6426    127.1530     -0.1812      0.0690     -0.2973     -0.6956
    -15.7375    126.6772     -0.1310      0.0216     -0.2122     -0.5700
    -15.8494    127.6591     -0.1542      0.0261     -0.2329     -0.2076
     -3.8535    135.0978      0.0723     -0.0114      0.0005     -0.0305
     -3.0038    134.5922      0.0528      0.0076      0.0135      0.3037
    -29.6607    115.2089     -0.0670      0.0884     -0.1566     -1.8881
    -28.9200    116.0811     -0.0911      0.0800     -0.2402     -2.6333
    -27.9558    115.8686     -0.0911      0.0775     -0.2434     -2.5841
    -28.1471    116.8512     -0.1142      0.0640     -0.2666     -3.2490
    -27.3550    117.5273     -0.1087      0.0373     -0.2803     -2.8466
    -26.3819    117.1629     -0.1226      0.0291     -0.2890     -3.0241
    -26.5607    118.1439     -0.0866      0.0192     -0.2647     -2.3521
    -25.7705    118.7311     -0.1041      0.0076     -0.2855     -2.8673
    -24.8111    118.3231     -0.0910     -0.0284     -0.2643     -2.1106
    -24.9854    119.3062     -0.0877     -0.0214     -0.2670     -2.0203
    -24.2040    119.8743     -0.0550     -0.0781     -0.1993     -0.3789
    -23.2568    119.4534     -0.0719     -0.0094     -0.2810     -1.9662
    -23.4246    120.4351     -0.0611     -0.0601     -0.2227     -0.7102
    -22.6461    120.9883     -0.0256     -0.0488     -0.2414     -0.0457
    -21.7082    120.5538     -0.0768      0.0383     -0.3437     -2.0962
    -21.8679    121.5341     -0.0340     -0.0076     -0.2927     -0.8352
    -21.0895    122.0731     -0.0920      0.0118     -0.3356     -0.8603
    -20.1600    121.6261     -0.0826      0.0261     -0.3266     -0.9860
    -20.3106    122.6056     -0.0934      0.0296     -0.3428     -0.9549
    -19.5310    123.1323     -0.0964      0.0379     -0.3539     -1.1485
    -18.6093    122.6744     -0.0640      0.0171     -0.2659     -0.3164
    -18.7506    123.6536     -0.0769      0.0304     -0.3056     -0.9116
    -17.9693    124.1701     -0.1069      0.0559     -0.3091     -1.7651
    -17.1871    124.6824     -0.0876      0.0497     -0.2605     -1.8883
    -16.4040    125.1910     -0.1225      0.0321     -0.2334     -0.6160
    -15.4972    124.7160     -0.1583      0.0307     -0.1567     -0.9812
    -15.6200    125.6962     -0.1807      0.0297     -0.2000     -0.9463
    -14.8350    126.1985     -0.1468      0.0146     -0.1824     -0.7792
     -3.7540    133.0926      0.0951     -0.0200      0.0417      2.3379
     -2.9008    132.5840      0.0240     -0.0140     -0.0066     -0.1356
     -2.9554    133.5874      0.0323     -0.0075      0.0046      0.0835
     -2.1553    134.0846      0.0159      0.0062      0.0080      0.1258
     -1.3082    133.5750      0.0247     -0.0036      0.0012      0.2539
    -27.7512    114.8898     -0.0869      0.0680     -0.2433     -2.4829
    -26.9755    115.5721     -0.1205      0.0586     -0.2808     -3.5007
    -25.9857    115.2141     -0.1259      0.0582     -0.3042     -3.6177
    -26.1914    116.1862     -0.1344      0.0694     -0.3118     -3.7855
    -25.4081    116.7695     -0.1352      0.0318     -0.3174     -2.8231
    -24.4362    116.3648     -0.1420      0.0703     -0.3492     -3.9767
    -24.6293    117.3423     -0.1082     -0.0030     -0.2906     -2.3792
    -23.8548    117.9108     -0.0826     -0.0171     -0.2877     -1.6346
    -22.9009    117.4949     -0.0801      0.0204     -0.3148     -2.4076
    -23.0830    118.4731     -0.0603     -0.0070     -0.2696     -1.5982
    -22.3126    119.0277     -0.0684      0.0016     -0.2999     -0.9598
    -21.3707    118.5969     -0.0217      0.0361     -0.3198     -1.5142
    -21.5429    119.5746     -0.0392      0.0058     -0.2951     -0.7504
    -20.7734    120.1144     -0.0463     -0.0072     -0.3047     -0.2161
    -20.0038    120.6475     -0.0002     -0.0190     -0.2427      0.1054
    -17.6907    122.2122     -0.0208     -0.0167     -0.2018      0.1427
    -16.9179    122.7241     -0.0520     -0.0238     -0.1643     -0.3571
     -1.1991    131.5599      0.0290      0.0003      0.0048      0.2142
     -1.2567    132.5667     -0.0017      0.0039      0.0064      0.2139
    -25.7647    114.2454     -0.1108      0.0536     -0.2953     -2.8790
    -24.9945    114.8236     -0.1206      0.0335     -0.3058     -3.4410
    -24.0094    114.4172     -0.0950      0.0091     -0.2826     -2.7396
    -24.2283    115.3908     -0.1382      0.0337     -0.3392     -3.5183
    -23.4667    115.9569     -0.1044      0.0261     -0.3206     -2.9536
    -22.5014    115.5443     -0.0887      0.0117     -0.3260     -2.2895
    -22.7073    116.5191     -0.0890      0.0281     -0.3206     -2.4560
    -21.9484    117.0740     -0.0608      0.0175     -0.2983     -1.6825
    -20.9982    116.6463     -0.0295     -0.0037     -0.2556     -1.0764
    -21.1896    117.6209     -0.0234      0.0229     -0.2858     -0.5253
    -20.4308    118.1605      0.0022     -0.0062     -0.2515     -0.2920
     -8.9339    125.7110     -0.1106      0.0268      0.0161      0.2580
     -1.9198    130.0668      0.0181     -0.0224      0.0255      0.5008
    -23.0346    114.0028     -0.0712     -0.0126     -0.2254     -2.0563
    -22.2888    114.5656     -0.0883      0.0264     -0.2785     -2.2050
    -10.0225    120.7819     -0.0268      0.0008     -0.0162      0.8731
     -8.4089    120.7464      0.1634      0.0131      0.0172      0.9797
     -8.5068    121.7488      0.1149      0.0054      0.0067      1.4130
     -5.3639    122.6701      0.1898     -0.0961      0.1200      3.5799
      1.4891    127.9919      0.0390      0.0008      0.0191      1.0672
      2.2658    128.4782      0.0171      0.0052      0.0104      0.3992
    -22.3165    -42.5618      0.0751     -0.0741      0.0584      2.4101
    -22.0968    -41.5833      0.1916     -0.1084      0.1159      5.2791
    -21.1573    -41.1286      0.2292     -0.1655      0.1810      6.3082
    -20.4249    -41.6746      0.0726     -0.0699      0.0529      1.9341
    -22.7357    -44.5030      0.0925     -0.0984      0.0357      2.9884
    -22.5326    -43.5319      0.0772     -0.1170      0.1016      2.6531
    -21.5659    -43.1135      0.0709     -0.1320      0.1108      1.8841
    -20.8161    -43.6597      0.0504     -0.1198      0.0922      1.7048
    -20.6139    -42.6782      0.0571     -0.1219      0.1040      1.6810
    -19.6905    -42.2135      0.0578     -0.0717      0.0605      1.6190
    -18.9539    -42.7439      0.0017     -0.0675      0.0424      0.3763
    -23.1022    -46.4568      0.0721     -0.0443      0.0087      1.9568
    -22.9243    -45.4782      0.0546     -0.0534      0.0262      1.8139
    -21.9697    -45.0586      0.0250     -0.0799      0.0331      0.7712
    -21.2052    -45.6069      0.0240     -0.0808      0.0444      0.8445
    -21.0159    -44.6333      0.0653     -0.1310      0.0856      2.0389
    -20.0659    -44.1978      0.0457     -0.1340      0.0947      1.5495
    -19.3153    -44.7281      0.0497     -0.1223      0.0825      1.3943
    -19.1281    -43.7453      0.0350     -0.1103      0.0826      1.2218
    -18.2160    -43.2673     -0.0059     -0.0440      0.0077      0.0464
    -17.4770    -43.7851      0.0138     -0.0436      0.0199      0.2730
    -51.4700    -57.9658      0.0410     -0.0768      0.0095      0.9011
    -29.1623    -50.7890     -0.1318      0.2704     -0.0226     -2.5514
    -29.0066    -49.7803     -0.1174      0.1599      0.0122     -2.5445
    -28.0492    -49.4492     -0.1135      0.0748     -0.0250      0.8244
    -27.2468    -50.0711     -0.1030      0.1806     -0.0472     -2.0846
    -27.0888    -49.0788     -0.0857      0.1012     -0.0404     -2.1844
    -26.1297    -48.6827     -0.0062      0.0613     -0.0398     -0.5248
    -25.3342    -49.2602     -0.0097      0.0706     -0.0618     -0.8068
    -25.1739    -48.2731      0.0400     -0.0012     -0.0080      0.8440
    -24.2216    -47.8573      0.0723     -0.0424      0.0405      2.1580
    -23.4373    -48.4202      0.0244     -0.0081     -0.0065      0.7108
    -23.2726    -47.4375      0.0747     -0.0436      0.0305      1.9668
    -22.3267    -47.0132      0.0007     -0.0258     -0.0102      0.0751
    -21.5529    -47.5619      0.0176     -0.0240      0.0135      0.6189
    -21.3833    -46.5833      0.0039     -0.0448      0.0094      0.3241
    -20.4413    -46.1472      0.0419     -0.0890      0.0610      1.3588
    -19.6779    -46.6803      0.0166     -0.0524      0.0338      0.7318
    -19.5008    -45.7044      0.0340     -0.0951      0.0590      1.2225
    -17.8132    -45.7708      0.0027     -0.0498      0.0454      0.4161
    -17.6394    -44.7858      0.0167     -0.0684      0.0574      0.6847
    -16.7370    -44.2978     -0.0030     -0.0298      0.0189     -0.1827
    -15.9957    -44.8060     -0.0222     -0.0213      0.0342     -0.4357
    -51.5797    -59.7072      0.0489     -0.0844      0.0123      1.0164
    -33.2285    -54.0080     -0.0470      0.2010      0.0374     -0.1703
    -33.0849    -52.9330     -0.1198      0.2447      0.0191     -2.8664
    -32.1479    -52.6729     -0.1206      0.1970      0.0620      0.9109
    -31.3514    -53.4445     -0.1119      0.3185     -0.0054     -2.9900
    -31.2077    -52.4037     -0.1450      0.2817      0.0086     -4.1932
    -30.2630    -52.1159     -0.1438      0.2954     -0.0466     -2.5190
    -29.4578    -52.8121     -0.1320      0.3197     -0.0093     -2.3879
    -29.3129    -51.7995     -0.1293      0.3020     -0.0401     -2.4652
    -28.3579    -51.4480     -0.1120      0.2472     -0.0432     -1.6983
    -27.5496    -52.0626     -0.0955      0.2422     -0.0256     -0.9533
    -27.4008    -51.0656     -0.1148      0.1942     -0.0380     -1.4252
    -26.4447    -50.6628     -0.0735      0.1535     -0.0503     -1.3482
    -25.6445    -51.2393     -0.0492      0.1473     -0.0560     -1.0197
    -25.4915    -50.2489      0.0027      0.0797     -0.0544     -0.6679
    -24.5423    -49.8289      0.0388      0.0208     -0.0335      0.7496
    -23.7526    -50.3903      0.0342      0.0038     -0.0063      0.8490
    -23.5971    -49.4045      0.0231      0.0139     -0.0600     -0.4932
    -22.6553    -48.9758      0.0157      0.0014     -0.0227      0.3463
    -21.8743    -49.5236      0.0145     -0.0302     -0.0354      0.3716
    -21.7163    -48.5421      0.0135     -0.0390      0.0016      0.4075
    -20.7801    -48.1028      0.0160     -0.0528      0.0215      0.6321
    -20.0077    -48.6366      0.0053     -0.0485      0.0071      0.2340
    -19.8463    -47.6578      0.0077     -0.0475      0.0205      0.3051
    -18.9147    -47.2070      0.0064     -0.0569      0.0223      0.3886
    -18.1514    -47.7281      0.0077     -0.0496      0.0352      0.2773
    -17.9856    -46.7500      0.0113     -0.0839      0.0445      0.6159
    -17.0611    -46.2845      0.0036     -0.0530      0.0390      0.3494
    -16.3081    -46.7935      0.0324     -0.1219      0.1150      1.0473
    -16.1471    -45.8064      0.0254     -0.1072      0.1140      1.0196
    -15.2528    -45.3101     -0.0031     -0.0735      0.0794      0.0349
    -14.5082    -45.8104      0.0355     -0.1155      0.1200      1.0219
    -37.2153    -57.4518     -0.0272      0.1469      0.0180     -0.7711
    -34.2987    -55.3798     -0.0065      0.1907      0.0588     -0.0517
    -33.4931    -56.1647      0.0177      0.1730      0.0565      0.5168
    -33.3646    -55.0851     -0.0145      0.2085      0.0512     -0.3089
    -32.4281    -54.7896     -0.0296      0.2707      0.0427     -1.2490
    -31.6184    -55.5322      0.0116      0.2471      0.0707     -0.7194
    -31.4884    -54.4871     -0.0728      0.2561      0.0540      0.4362
    -30.5447    -54.1692     -0.1039      0.3174      0.0135     -2.5868
    -29.7292    -54.8453     -0.0244      0.2730      0.0599     -0.9453
    -29.5966    -53.8273     -0.1059      0.3349      0.0117     -3.4239
    -28.6453    -53.4571     -0.0502      0.2903      0.0027     -0.6546
    -27.8299    -54.0654     -0.0524      0.2699      0.0114     -0.7694
    -27.6927    -53.0625     -0.1007      0.2318     -0.0378     -0.1036
    -26.7413    -52.6517     -0.1092      0.1867     -0.0120      0.1331
    -25.9341    -53.2267     -0.0703      0.1658     -0.0209      0.2970
    -25.7922    -52.2317     -0.0387      0.1249     -0.0351     -0.2267
    -24.8462    -51.8066      0.0210      0.0821     -0.0411      0.6254
    -24.0489    -52.3662      0.0055      0.0426     -0.0246      0.6804
    -23.9034    -51.3774      0.0171      0.0226     -0.0353      0.3922
    -22.9637    -50.9442      0.0014     -0.0066     -0.0375      0.0445
    -22.1751    -51.4905      0.0083     -0.0360     -0.0095      0.3989
    -22.0272    -50.5065      0.0219     -0.0540      0.0028      0.5482
    -21.0937    -50.0639      0.0210     -0.0766      0.0174      0.3191
    -20.3132    -50.5975      0.0148     -0.0730      0.0354      0.5412
    -20.1631    -49.6166      0.0072     -0.0728      0.0291      0.0605
    -19.2353    -49.1642      0.0022     -0.0599      0.0147      0.0993
    -18.4626    -49.6861      0.0028     -0.0679      0.0338      0.2266
    -18.3102    -48.7068      0.0008     -0.0560      0.0312      0.1747
    -17.3876    -48.2440      0.0056     -0.0797      0.0425      0.2797
    -16.6231    -48.7551      0.0177     -0.0946      0.0568      0.5993
    -16.4682    -47.7751      0.0244     -0.0942      0.0712      0.7422
    -15.5538    -47.2984      0.0365     -0.1228      0.1060      1.1506
    -14.7983    -47.7995      0.0728     -0.1233      0.0911      2.0167
    -14.6493    -46.8105      0.0784     -0.1461      0.1472      2.2381
    -13.7617    -46.3073      0.0589     -0.1162      0.1140      1.6737
    -13.0133    -46.8012      0.0502     -0.0811      0.0591      1.4454
    -54.7212    -68.5710      0.0045     -0.0534     -0.0082     -0.8521
    -53.8443    -69.5696      0.0062     -0.0634     -0.0122     -0.6620
    -53.8128    -67.7958      0.0241     -0.0397      0.0008     -1.0166
    -38.2564    -58.9775     -0.0080      0.1130      0.0189     -0.2175
    -37.4378    -59.7810     -0.0009      0.1092      0.0163      0.0458
    -37.3312    -58.6147     -0.0270      0.1404      0.0176     -0.7524
    -36.4044    -58.2617     -0.0328      0.1509      0.0182     -0.7575
    -35.4761    -57.9172     -0.0198      0.1573      0.0302     -0.4842
    -33.7265    -58.3334      0.0135      0.1664      0.0741      0.2938
    -33.6138    -57.2473      0.0181      0.1780      0.0706      0.5139
    -32.6790    -56.9160      0.0251      0.2181      0.0888      0.3505
    -31.8568    -57.6318      0.0407      0.1903      0.1119      0.3233
    -31.7412    -56.5803      0.0437      0.2368      0.0825     -0.1297
    -30.8000    -56.2328      0.0219      0.2232      0.1125      0.5824
    -29.9746    -56.8916      0.0685      0.2043      0.1322      1.0778
    -29.8553    -55.8666      0.0107      0.2264      0.1345      0.6635
    -28.9083    -55.4786      0.0296      0.2086      0.1326      0.7587
    -28.0851    -56.0811      0.0273      0.2029      0.1310      0.9593
    -27.9607    -55.0715     -0.0356      0.2434      0.0352     -0.9433
    -27.0142    -54.6517     -0.0646      0.2587      0.0222     -0.4890
    -26.1991    -55.2246     -0.0177      0.1870      0.0378     -0.0244
    -26.0698    -54.2242     -0.0316      0.1635      0.0031      0.7503
    -25.1279    -53.7923      0.0302      0.1322     -0.0162      0.2639
    -24.1886    -53.3569     -0.0070      0.0697     -0.0699     -0.8524
    -23.2518    -52.9182     -0.0163      0.0210     -0.0574     -0.1325
    -22.4546    -53.4630      0.0068     -0.0023     -0.0417      0.2095
    -22.3177    -52.4759      0.0245     -0.0226     -0.0469     -0.1453
    -21.3864    -52.0297      0.0369     -0.0432     -0.0354      0.1096
    -20.5973    -52.5625      0.0338     -0.0327     -0.0481     -0.3273
    -20.4579    -51.5794      0.0251     -0.0495     -0.0313     -0.4530
    -19.5322    -51.1249      0.0177     -0.0741      0.0233      0.4220
    -18.7508    -51.6469      0.0272     -0.0806      0.0433      0.6247
    -18.6094    -50.6662      0.0215     -0.0884      0.0632      0.7917
    -17.6893    -50.2029      0.0188     -0.0956      0.0647      0.5556
    -16.9153    -50.7151      0.0266     -0.0845      0.0390      0.5676
    -16.7720    -49.7350      0.0179     -0.0849      0.0492      0.7140
    -15.8576    -49.2620      0.0265     -0.1061      0.0692      0.8810
    -15.0912    -49.7650      0.0487     -0.0761      0.0458      1.5698
    -14.9468    -48.7832      0.0542     -0.0939      0.0422      0.9656
    -14.0413    -48.2971      0.0795     -0.1110      0.0822      1.9972
    -13.2828    -48.7917      0.0357     -0.0425      0.0052      1.0944
    -13.1448    -47.8011      0.0454     -0.0510      0.0166      1.2862
    -12.2628    -47.2923      0.0254     -0.0452      0.0058      0.6133
    -11.5103    -47.7810     -0.0044      0.0058     -0.0349     -0.1790
    -53.8375    -73.1273      0.0237     -0.0475     -0.0096     -0.4180
    -53.8532    -71.3470      0.0017     -0.0685     -0.0161     -0.2700
    -52.0707    -71.4089      0.0396     -0.0630     -0.0124     -0.3801
    -52.0645    -69.7205      0.0651     -0.0854      0.0204      1.2099
    -50.2940    -69.8559      0.0661     -0.1104      0.0128      0.7395
    -48.5091    -68.4519      0.0338     -0.0843      0.0225      0.1630
    -48.4729    -66.9345      0.0321     -0.0721      0.0440      0.8712
    -47.5706    -66.3189      0.0421     -0.0708      0.0563      1.1592
    -46.7150    -67.1745      0.0534     -0.0467      0.0614      1.2258
    -44.9126    -66.0047      0.0444     -0.0380      0.0629      1.2478
    -43.1024    -64.9269      0.0265     -0.0129      0.0567      0.7034
    -39.4576    -62.9973      0.0627     -0.0094      0.0817      1.5771
    -38.4562    -61.3580      0.0006      0.0916      0.0097      0.0279
    -37.6229    -62.1253     -0.0072      0.0940      0.0061     -0.1501
    -37.5351    -60.9510     -0.0042      0.0986      0.0167     -0.0621
    -36.6122    -60.5555     -0.0257      0.1174      0.0112     -0.5329
    -35.7797    -61.3026     -0.0153      0.1098      0.0249     -0.3272
    -35.6873    -60.1701     -0.0166      0.1218      0.0486     -0.2051
    -34.7603    -59.7934      0.0063      0.1202      0.0639      0.3648
    -33.9276    -60.5170      0.0202      0.1036      0.0967      0.6841
    -33.8311    -59.4231      0.0286      0.1207      0.0887      0.8106
    -32.8994    -59.0560      0.0441      0.1308      0.1172      1.5102
    -32.0652    -59.7468      0.0556      0.1142      0.1410      1.5974
    -31.9648    -58.6872      0.0410      0.1674      0.1204      1.3996
    -31.0272    -58.3107      0.0634      0.1675      0.1616      1.4960
    -30.1921    -58.9538      0.0581      0.1412      0.1569      1.9137
    -30.0870    -57.9206      0.0640      0.1691      0.1519      1.8523
    -29.1450    -57.5146      0.0593      0.1554      0.2071      1.3688
    -28.3134    -58.1114      0.0898      0.1399      0.1796      2.2774
    -28.2027    -57.0944      0.1114      0.1871      0.1619      0.7663
    -27.2614    -56.6642      0.0986      0.1739      0.1468      0.6597
    -26.4379    -57.2345      0.0899      0.1385      0.1405      2.0771
    -26.3219    -56.2280     -0.0324      0.1775      0.0621     -0.3346
    -25.3844    -55.7881     -0.0081      0.1304      0.0566      0.8650
    -24.5698    -56.3433     -0.0017      0.1152      0.0441      0.8015
    -24.4492    -55.3453      0.0384      0.0732      0.0514      1.0614
    -23.5162    -54.9000      0.0194      0.0495     -0.0002      0.6040
    -22.7100    -55.4430      0.0162      0.0745     -0.0366     -0.4470
    -22.5855    -54.4520     -0.0122      0.0223     -0.0471      0.3790
    -21.6570    -54.0010      0.0070      0.0011     -0.0340      0.1659
    -20.8590    -54.5329      0.0024      0.0029     -0.0532      0.2255
    -20.7310    -53.5469      0.0229     -0.0094     -0.0860     -0.4780
    -19.8076    -53.0895      0.0174     -0.0195     -0.0490     -0.1050
    -19.0173    -53.6112      0.0296     -0.0496      0.0231      1.7915
    -18.8868    -52.6285      0.0384     -0.0343     -0.0207      0.3723
    -17.9686    -52.1640      0.0397     -0.0591      0.0288      1.0647
    -17.1858    -52.6766      0.0284     -0.0598      0.0188      0.4830
    -17.0532    -51.6955      0.0200     -0.0689      0.0206      0.5363
    -16.1405    -51.2231      0.0185     -0.0729      0.0216      0.6528
    -15.3648    -51.7274      0.0145     -0.0456     -0.0135      0.4282
    -15.2306    -50.7463      0.0172     -0.0484      0.0203      0.6053
    -14.3238    -50.2647      0.0348     -0.0608      0.0326      1.1221
    -13.4207    -49.7775     -0.0201      0.0030     -0.0697     -0.5397
    -12.5228    -49.2835     -0.0170      0.0113     -0.0598     -0.5448
    -11.7614    -49.7728     -0.0326      0.0417     -0.1289     -0.8570
    -11.6332    -48.7808     -0.0100      0.0236     -0.0502     -0.1646
    -10.7557    -48.2674     -0.0198      0.0247     -0.0658     -0.1924
     -9.9990    -48.7519      0.0066      0.0226     -0.0435      0.2117
    -52.0215    -74.8068     -0.0149     -0.0576     -0.0150     -0.8264
    -52.0570    -73.1046      0.0258     -0.0634     -0.0118     -1.0996
    -51.1795    -72.2639      0.0051     -0.1124     -0.0236     -0.8284
    -50.2858    -73.0800      0.0181     -0.2375     -0.0282     -0.2334
    -50.2991    -71.4637      0.0597     -0.1148      0.0130      0.7957
    -49.4159    -70.7022      0.0346     -0.1239      0.0190      0.2915
    -48.5344    -71.5108      0.0259     -0.0676      0.0138      0.4021
    -48.5297    -69.9770      0.0358     -0.0951      0.0288      0.2433
    -47.6407    -69.2855      0.0513     -0.0664      0.0281      0.4093
    -46.7681    -70.0839      0.0501     -0.0541      0.0209      0.1096
    -46.7489    -68.6255      0.0508     -0.0719      0.0495      0.5129
    -45.8546    -67.9946      0.0419     -0.0208      0.0401      1.1021
    -44.9892    -68.7829      0.0434     -0.0219      0.0395      0.5892
    -44.9579    -67.3905      0.0479     -0.0154      0.0567      0.9364
    -44.0589    -66.8110      0.0409     -0.0155      0.0598      1.1555
    -43.2000    -67.5876      0.0488      0.0036      0.0535      0.7601
    -43.1576    -66.2541      0.0362     -0.0251      0.0590      0.9230
    -42.2540    -65.7182      0.0465     -0.0112      0.0514      1.2437
    -41.4003    -66.4816      0.0558     -0.0135      0.0405      1.4607
    -41.3481    -65.2018      0.0482     -0.0147      0.0682      1.3357
    -40.4398    -64.7034      0.0806     -0.0577      0.1007      2.2188
    -39.5900    -65.4521      0.0618     -0.0306      0.0832      1.7215
    -39.5292    -64.2219      0.0541     -0.0127      0.0796      1.5433
    -38.6162    -63.7559      0.0058      0.0559      0.0281      0.1910
    -37.7690    -64.4887      0.0059      0.0656      0.0271      0.1696
    -37.7009    -63.3044     -0.0058      0.0966     -0.0029     -0.2312
    -36.7832    -62.8660     -0.0134      0.1044      0.0014     -0.3930
    -35.9373    -63.5814     -0.0042      0.1044      0.0138     -0.1645
    -35.8631    -62.4395     -0.0088      0.0811      0.0497      0.5319
    -34.9406    -62.0233      0.0070      0.1022      0.0658      0.2159
    -34.0952    -62.7183      0.0380      0.0741      0.0983      0.9716
    -34.0156    -61.6152      0.0538      0.0638      0.1346      1.4220
    -33.0881    -61.2125      0.0888      0.0485      0.1690      2.2476
    -32.2425    -61.8798      0.1094      0.0336      0.1855      2.5863
    -32.1578    -60.8109      0.0870      0.0765      0.1631      2.0542
    -31.2250    -60.4054      0.0986      0.0841      0.1738      2.7011
    -30.3803    -61.0338      0.0940      0.0778      0.1916      1.7721
    -30.2899    -59.9915      0.0520      0.1397      0.1598      1.0414
    -28.5135    -60.1573      0.0811      0.0993      0.1927      1.9500
    -28.4171    -59.1323      0.1068      0.1529      0.1772     -0.1157
    -27.4813    -58.6905      0.1485      0.1032      0.1938      2.7398
    -26.6490    -59.2574      0.1268      0.1320      0.1596      0.8520
    -25.6144    -57.7952      0.0630      0.1428      0.1265      1.0041
    -24.7907    -58.3477      0.0779      0.1325      0.1036      0.4505
    -24.6837    -57.3441      0.0269      0.1164      0.0726      0.6027
    -23.7549    -56.8912      0.0509      0.0971      0.0450      0.6914
    -22.9396    -57.4322      0.0297      0.0964      0.0263      1.0359
    -22.8281    -56.4364      0.0094      0.0584      0.0083      0.6125
    -21.9034    -55.9796     -0.0075      0.0962     -0.0411     -0.3253
    -21.0962    -56.5104     -0.0050      0.0854     -0.0551     -0.0792
    -20.9808    -55.5206     -0.0042      0.0569     -0.0610     -0.0891
    -20.0603    -55.0592      0.0023      0.0276     -0.0576      0.4134
    -19.2610    -55.5806      0.0040      0.0240     -0.0319      0.5932
    -19.1421    -54.5952      0.0120     -0.0023     -0.0183      0.9693
    -18.2263    -54.1283      0.0220     -0.0238      0.0107      1.2259
    -17.4346    -54.6413     -0.0126      0.0136     -0.0401     -0.2908
    -17.3129    -53.6585     -0.0119     -0.0262     -0.0061      0.4701
    -16.4021    -53.1854     -0.0179     -0.0189     -0.0245     -0.4402
    -15.6177    -53.6906     -0.0218     -0.0079     -0.0212     -0.5032
    -15.4939    -52.7088     -0.0040     -0.0269     -0.0124      0.0333
    -14.5882    -52.2284     -0.0014     -0.0171     -0.0111      0.1353
    -13.8107    -52.7265     -0.0117      0.0204     -0.0598     -0.2108
    -13.6854    -51.7439     -0.0050      0.0103     -0.0638     -0.0626
    -12.7856    -51.2549     -0.0284      0.0259     -0.1093     -0.7041
    -12.0148    -51.7461     -0.0585      0.0790     -0.0580     -1.2463
    -11.8894    -50.7606     -0.0767      0.0611     -0.1299     -1.5603
    -10.9983    -50.2599     -0.0568      0.0692     -0.0954     -1.5027
    -10.2338    -50.7450     -0.0379      0.0425     -0.0612     -1.0919
    -10.1144    -49.7516     -0.0161      0.0265     -0.0539     -0.4428
     -9.2402    -49.2345      0.0036      0.0132     -0.0409      0.4359
     -8.4796    -49.7156     -0.0278      0.0330     -0.0562     -0.8739
    -50.2516    -74.7049     -0.0180     -0.0702     -0.0134     -0.9094
    -49.3890    -73.8606     -0.0677     -0.0562     -0.0134     -0.3315
    -48.4885    -74.6079     -0.0532     -0.0484     -0.0117     -0.1052
    -48.5216    -73.0543      0.0446     -0.1025     -0.0140     -0.1957
    -47.6491    -72.2847      0.0818     -0.0111      0.0039     -0.3390
    -46.7590    -73.0260      0.0848     -0.0245      0.0018     -0.2884
    -46.7718    -71.5506      0.0637     -0.0293      0.0179      0.1444
    -45.8905    -70.8509      0.0834      0.0064      0.0120     -0.4071
    -45.0076    -71.5907      0.0853      0.0332      0.0152      0.0971
    -45.0061    -70.1827      0.0446      0.0043      0.0281     -0.1358
    -44.1189    -69.5428      0.0468      0.0165      0.0374      0.6444
    -43.2436    -70.2776      0.0514      0.0055      0.0488      1.1938
    -43.2289    -68.9285      0.0572     -0.0139      0.0650      1.4061
    -42.3360    -68.3375      0.0629      0.0044      0.0519      1.4639
    -41.4670    -69.0633      0.0655     -0.0203      0.0573      0.8764
    -41.4402    -67.7684      0.0470     -0.0319      0.0402      1.0108
    -40.5414    -67.2194      0.0581     -0.0491      0.0590      1.5596
    -39.6775    -67.9336      0.0496     -0.0345      0.0529      1.2925
    -39.6396    -66.6890      0.0601     -0.0171      0.0704      1.6798
    -38.7347    -66.1760      0.0342      0.0348      0.0462      0.4198
    -37.8743    -66.8766      0.0070      0.0468      0.0285      0.1209
    -37.8269    -65.6792     -0.0420      0.0981     -0.0047     -1.1271
    -36.9160    -65.1972     -0.0708      0.1231     -0.0077     -2.0530
    -36.0576    -65.8826     -0.0653      0.1398     -0.0281     -1.8024
    -36.0022    -64.7289     -0.0013      0.1096      0.0136      0.0300
    -35.0856    -64.2726      0.0038      0.1160      0.0250      0.1612
    -34.2283    -64.9405      0.0048      0.1138      0.0366      0.0775
    -34.1661    -63.8265      0.0059      0.1210      0.0574      0.1754
    -33.2440    -63.3881      0.0311      0.1102      0.0859      0.6927
    -32.3877    -64.0331      0.0250      0.1123      0.0963      0.5080
    -32.3192    -62.9537      0.0847      0.0620      0.1610      1.9849
    -31.3920    -62.5193      0.0827      0.0766      0.1449      2.0435
    -30.5380    -63.1334      0.0643      0.0971      0.1406      1.2575
    -30.4630    -62.0810      0.0855      0.0793      0.1592      1.3729
    -29.5329    -61.6368      0.0546      0.1205      0.1765      1.5526
[truncated: 7,550,756 more chars]
